# Supplementary material for: Unveiling the methionine cycle: a key metabolic signature and NR4A2 as a methionine-responsive oncogene in esophageal squamous cell carcinoma
Source: Cell Death Differ. 2024 Apr 3;31(5):558–73. doi: 10.1038/s41418-024-01285-7 (PMC11094133; doi:10.1038/s41418-024-01285-7)
Supplement: Supplementary file 2 — Supplementary Table S6 [file 41418_2024_1285_MOESM2_ESM.xlsx]

## Sheet: upregulated m6A peaks
Table S6. RNA transcripts with modified m6A peaks induced by methionine, related to Figure 5.
bed format information of differentially methylated RNA sites					differentially methylated RNA			comparison information				Annotations
chrom	txStart	txEnd	PeakID	score	Peak_length	transcript_id	GeneName	Foldchange	P_value	FDR	Regulation	GeneID	Synonyms	dbXrefs	description	Pathway	GO_CC	GO_MF	GO_BP
chr6	132030181	132030460	diffreps_peak_357814	8.25322	279	NM_001145659	CTAGE9	284.4	5.58188e-09	9.19917e-07	up	643854	-	HGNC:HGNC:37275|Ensembl:ENSG00000236761|Vega:OTTHUMG00000047966	CTAGE family member 9		GO:0016021(integral component of membrane)
chr9	130504066	130504238	diffreps_peak_427046	13.0957	172	NM_005489	SH2D3C	213.6	8.02151e-14	7.38212e-09	up	10044	CHAT|NSP3|PRO34088|SHEP1	MIM:604722|HGNC:HGNC:16884|Ensembl:ENSG00000095370|HPRD:05284|Vega:OTTHUMG00000020717	SH2 domain containing 3C		GO:0016020(membrane)//GO:0005737(cytoplasm)	GO:0005515(protein binding)//GO:0005070(SH3/SH2 adaptor activity)//GO:0005085(guanyl-nucleotide exchange factor activity)	GO:0043547(positive regulation of GTPase activity)//GO:0007254(JNK cascade)//GO:0009967(positive regulation of signal transduction)//GO:0007264(small GTPase mediated signal transduction)
chr7	128451853	128451860	diffreps_peak_386004	8.34914	7	NM_022742	CCDC136	212.8	4.47569e-09	8.48761e-07	up	64753	NAG6	MIM:611902|HGNC:HGNC:22225|Ensembl:ENSG00000128596|HPRD:10887|Vega:OTTHUMG00000158310	coiled-coil domain containing 136		GO:0016021(integral component of membrane)//GO:0005739(mitochondrion)	GO:0005515(protein binding)
chr17	73636901	73637340	diffreps_peak_180549	8.31486	439	NM_001162995	SMIM5	211.4	4.84331e-09	8.73113e-07	up	643008	C17orf109|PP12104	HGNC:HGNC:40030|Ensembl:ENSG00000204323|Vega:OTTHUMG00000167882	small integral membrane protein 5		GO:0016021(integral component of membrane)
chr2	113518289	113518341	diffreps_peak_226626	8.33265	52	NM_152515	CKAP2L	202.8	4.64891e-09	8.61622e-07	up	150468	-	MIM:616174|HGNC:HGNC:26877|Ensembl:ENSG00000169607|HPRD:08285|Vega:OTTHUMG00000131313	cytoskeleton associated protein 2 like		GO:0005813(centrosome)//GO:0005737(cytoplasm)//GO:0000922(spindle pole)
chr22	47073821	47074160	diffreps_peak_266648	13.079	339	NM_015124	GRAMD4	201	8.33694e-14	7.38212e-09	up	23151	DIP|dA59H18.1|dJ439F8.1	MIM:613691|HGNC:HGNC:29113|Ensembl:ENSG00000075240|HPRD:11107|Vega:OTTHUMG00000150402	GRAM domain containing 4		GO:0016021(integral component of membrane)//GO:0031966(mitochondrial membrane)		GO:0006915(apoptotic process)
chr5	118970041	118970380	diffreps_peak_329245	8.32081	339	NM_182761	FAM170A	190.8	4.77744e-09	8.70779e-07	up	340069	ZNFD	HGNC:HGNC:27963|Ensembl:ENSG00000164334|HPRD:14174|Vega:OTTHUMG00000162946	family with sequence similarity 170 member A		GO:0005634(nucleus)	GO:0046872(metal ion binding)//GO:0003677(DNA binding)	GO:0006366(transcription from RNA polymerase II promoter)//GO:0045893(positive regulation of transcription, DNA-templated)
chr3	38533981	38534340	diffreps_peak_273399	8.14695	359	NM_001106	ACVR2B	189.7	7.1294e-09	1.031e-06	up	93	ACTRIIB|ActR-IIB|HTX4	MIM:602730|HGNC:HGNC:174|Ensembl:ENSG00000114739|HPRD:04106|Vega:OTTHUMG00000131291	activin A receptor type IIB	hsa04060(Cytokine-cytokine receptor interaction)//hsa04350(TGF-beta signaling pathway)//hsa04550(Signaling pathways regulating pluripotency of stem cells)	GO:0043234(protein complex)//GO:0005886(plasma membrane)//GO:0005887(integral component of plasma membrane)//GO:0043235(receptor complex)//GO:0005737(cytoplasm)	GO:0004674(protein serine/threonine kinase activity)//GO:0004702(receptor signaling protein serine/threonine kinase activity)//GO:0005524(ATP binding)//GO:0004712(protein serine/threonine/tyrosine kinase activity)//GO:0019838(growth factor binding)//GO:0034711(inhibin binding)//GO:0016362(activin receptor activity, type II)//GO:0048185(activin binding)//GO:0046872(metal ion binding)//GO:0005515(p…	GO:0030073(insulin secretion)//GO:0060021(palate development)//GO:0060841(venous blood vessel development)//GO:0061298(retina vasculature development in camera-type eye)//GO:0000122(negative regulation of transcription from RNA polymerase II promoter)//GO:0001822(kidney development)//GO:0048617(embryonic foregut morphogenesis)//GO:0030509(BMP signaling pathway)//GO:0007507(heart development)//GO:…
chr17	9713901	9713935	diffreps_peak_167198	8.30249	34	NM_001310219	GSG1L2	184.4	4.98317e-09	8.75658e-07	up	644070	-	HGNC:HGNC:51826	GSG1-like 2		GO:0016021(integral component of membrane)
chr14	32625801	32626020	diffreps_peak_119121	10.6216	219	NM_001173	ARHGAP5	174.1	2.38987e-11	6.64929e-08	up	394	GFI2|RhoGAP5|p190-B|p190BRhoGAP	MIM:602680|HGNC:HGNC:675|Ensembl:ENSG00000100852|HPRD:04060	Rho GTPase activating protein 5	hsa04510(Focal adhesion)//hsa04670(Leukocyte transendothelial migration)	GO:0005783(endoplasmic reticulum)//GO:0005622(intracellular)//GO:0016020(membrane)//GO:0005737(cytoplasm)//GO:0005829(cytosol)	GO:0003924(GTPase activity)//GO:0005096(GTPase activator activity)//GO:0005515(protein binding)//GO:0005525(GTP binding)//GO:0042169(SH2 domain binding)	GO:0007266(Rho protein signal transduction)//GO:0008361(regulation of cell size)//GO:0002053(positive regulation of mesenchymal cell proliferation)//GO:0007155(cell adhesion)//GO:0007264(small GTPase mediated signal transduction)//GO:0030879(mammary gland development)//GO:0030335(positive regulation of cell migration)//GO:0043547(positive regulation of GTPase activity)//GO:0051056(regulation of s…
chr3	99569281	99569500	diffreps_peak_280032	8.33685	219	NM_182909	FILIP1L	172.6	4.60415e-09	8.59906e-07	up	11259	DOC-1|DOC1|GIP130|GIP90	MIM:612993|HGNC:HGNC:24589|Ensembl:ENSG00000168386|HPRD:16832|Vega:OTTHUMG00000159055	filamin A interacting protein 1-like		GO:0016020(membrane)//GO:0005634(nucleus)//GO:0005737(cytoplasm)	GO:0003674(molecular_function)	GO:0008150(biological_process)
chr17	4931461	4931694	diffreps_peak_165432	8.31032	233	NM_006612	KIF1C	159.7	4.89417e-09	8.73113e-07	up	10749	LTXS1|SATX2|SAX2|SPAX2|SPG58	MIM:603060|HGNC:HGNC:6317|Ensembl:ENSG00000129250|HPRD:04342|Vega:OTTHUMG00000099451	kinesin family member 1C		GO:0005783(endoplasmic reticulum)//GO:0005871(kinesin complex)//GO:0005794(Golgi apparatus)//GO:0005874(microtubule)	GO:0003777(microtubule motor activity)//GO:0005524(ATP binding)//GO:0003774(motor activity)//GO:0016887(ATPase activity)//GO:0044822(poly(A) RNA binding)//GO:0008017(microtubule binding)//GO:0005515(protein binding)	GO:0030705(cytoskeleton-dependent intracellular transport)//GO:0008152(metabolic process)//GO:0007018(microtubule-based movement)//GO:0006890(retrograde vesicle-mediated transport, Golgi to ER)
chr6	159084221	159084410	diffreps_peak_362007	8.03886	189	NM_001242394	SYTL3	150.1	9.14413e-09	1.15802e-06	up	94120	SLP3	HGNC:HGNC:15587|Ensembl:ENSG00000164674|HPRD:15462|Vega:OTTHUMG00000015916	synaptotagmin like 3		GO:0070382(exocytic vesicle)//GO:0019897(extrinsic component of plasma membrane)	GO:0017137(Rab GTPase binding)//GO:0019905(syntaxin binding)//GO:0042043(neurexin family protein binding)//GO:0005544(calcium-dependent phospholipid binding)//GO:0030276(clathrin binding)//GO:0005509(calcium ion binding)	GO:0006887(exocytosis)//GO:0006886(intracellular protein transport)
chr17	19061881	19062100	diffreps_peak_169076	8.08814	219	NM_001129778	GRAPL	143.5	8.16312e-09	1.09156e-06	up	400581	-	HGNC:HGNC:37240	GRB2-related adaptor protein-like
chr21	15052661	15052880	diffreps_peak_254518	8.05799	219	ENST00000596508	AL050303.1	142.2	8.75008e-09	1.13231e-06	up
chr17	27067839	27068003	diffreps_peak_170016	8.02115	164	NM_178170	NEK8	140.7	9.52478e-09	1.1879e-06	up	284086	JCK|NEK12A|NPHP9|RHPD2	MIM:609799|HGNC:HGNC:13387|HPRD:14822	NIMA related kinase 8		GO:0097543(ciliary inversin compartment)//GO:0005929(cilium)//GO:0005737(cytoplasm)//GO:0005856(cytoskeleton)//GO:0097546(ciliary base)//GO:0072372(primary cilium)	GO:0004672(protein kinase activity)//GO:0005524(ATP binding)//GO:0046872(metal ion binding)//GO:0004674(protein serine/threonine kinase activity)//GO:0005515(protein binding)	GO:0009887(organ morphogenesis)//GO:0006468(protein phosphorylation)//GO:0035330(regulation of hippo signaling)//GO:0007507(heart development)//GO:0007368(determination of left/right symmetry)
chr18	812461	812547	diffreps_peak_183762	7.53018	86	ENST00000584307	YES1	136.1	2.95001e-08	2.26348e-06	up	7525	HsT441|P61-YES|Yes|c-yes	MIM:164880|HGNC:HGNC:12841|Ensembl:ENSG00000176105|HPRD:01285|Vega:OTTHUMG00000131472	YES proto-oncogene 1, Src family tyrosine kinase	hsa04520(Adherens junction)//hsa04530(Tight junction)	GO:0005886(plasma membrane)//GO:0070062(extracellular exosome)//GO:0005815(microtubule organizing center)//GO:0005794(Golgi apparatus)//GO:0005884(actin filament)//GO:0005925(focal adhesion)//GO:0005829(cytosol)//GO:0031234(extrinsic component of cytoplasmic side of plasma membrane)//GO:0005737(cytoplasm)	GO:0004713(protein tyrosine kinase activity)//GO:0005524(ATP binding)//GO:0019899(enzyme binding)//GO:0044325(ion channel binding)//GO:0004715(non-membrane spanning protein tyrosine kinase activity)//GO:0005515(protein binding)//GO:0005102(receptor binding)//GO:0005154(epidermal growth factor receptor binding)	GO:0036120(cellular response to platelet-derived growth factor stimulus)//GO:0043114(regulation of vascular permeability)//GO:0007411(axon guidance)//GO:0007169(transmembrane receptor protein tyrosine kinase signaling pathway)//GO:0048013(ephrin receptor signaling pathway)//GO:0045087(innate immune response)//GO:0007596(blood coagulation)//GO:0018108(peptidyl-tyrosine phosphorylation)//GO:0038083…
chrX	75649721	75649940	diffreps_peak_438724	7.78622	219	NM_020932	MAGEE1	133.8	1.636e-08	1.57813e-06	up	57692	DAMAGE|HCA1	MIM:300759|HGNC:HGNC:24934|Ensembl:ENSG00000198934|HPRD:06583|Vega:OTTHUMG00000021879	MAGE family member E1		GO:0005886(plasma membrane)//GO:0030425(dendrite)//GO:0048471(perinuclear region of cytoplasm)//GO:0016010(dystrophin-associated glycoprotein complex)//GO:0005634(nucleus)//GO:0045211(postsynaptic membrane)	GO:0005515(protein binding)	GO:0008150(biological_process)
chr12	48889963	48890297	diffreps_peak_90399	7.29769	334	NM_152319	C12orf54	131.8	5.03857e-08	3.27548e-06	up	121273	HSD-29|HSD-30	HGNC:HGNC:28553|Ensembl:ENSG00000177627|HPRD:14596	chromosome 12 open reading frame 54
chr5	38465381	38465582	diffreps_peak_317909	7.63082	201	NM_152403	EGFLAM	129.6	2.33981e-08	1.96398e-06	up	133584	AGRINL|AGRNL|PIKA	HGNC:HGNC:26810|Ensembl:ENSG00000164318|HPRD:13433|Vega:OTTHUMG00000131139	EGF like, fibronectin type III and laminin G domains		GO:0045202(synapse)//GO:0005604(basement membrane)//GO:0030054(cell junction)//GO:0009986(cell surface)//GO:0005614(interstitial matrix)	GO:0005539(glycosaminoglycan binding)	GO:0019800(peptide cross-linking via chondroitin 4-sulfate glycosaminoglycan)//GO:0010811(positive regulation of cell-substrate adhesion)//GO:0030198(extracellular matrix organization)
chr1	9674221	9674420	diffreps_peak_2125	7.50766	199	NM_001130924	TMEM201	127.1	3.10697e-08	2.34632e-06	up	199953	NET5	HGNC:HGNC:33719|Ensembl:ENSG00000188807|HPRD:17991|Vega:OTTHUMG00000057457	transmembrane protein 201		GO:0016021(integral component of membrane)//GO:0005637(nuclear inner membrane)	GO:0051015(actin filament binding)//GO:0005521(lamin binding)	GO:0010761(fibroblast migration)//GO:0007097(nuclear migration)
chr6	42929981	42930077	diffreps_peak_346162	7.4323	96	NM_018960	GNMT	126.1	3.69575e-08	2.63618e-06	up	27232	HEL-S-182mP	MIM:606628|HGNC:HGNC:4415|Ensembl:ENSG00000124713|HPRD:05970|Vega:OTTHUMG00000014712	glycine N-methyltransferase	hsa00260(Glycine, serine and threonine metabolism)	GO:0005737(cytoplasm)	GO:0005542(folic acid binding)//GO:0016594(glycine binding)//GO:0005515(protein binding)//GO:0017174(glycine N-methyltransferase activity)	GO:0046500(S-adenosylmethionine metabolic process)//GO:0044281(small molecule metabolic process)//GO:0005977(glycogen metabolic process)//GO:0006730(one-carbon metabolic process)//GO:0006555(methionine metabolic process)//GO:0001887(selenium compound metabolic process)//GO:0006111(regulation of gluconeogenesis)//GO:0034641(cellular nitrogen compound metabolic process)//GO:0006464(cellular protein…
chr17	60814161	60814460	diffreps_peak_178255	7.25583	299	NM_152598	MARCH10	126	5.54846e-08	3.5085e-06	up	162333	MARCH-X|RNF190	MIM:613337|HGNC:HGNC:26655|Ensembl:ENSG00000173838|HPRD:08762|Vega:OTTHUMG00000179192	membrane associated ring-CH-type finger 10			GO:0016874(ligase activity)//GO:0008270(zinc ion binding)//GO:0005515(protein binding)	GO:0016567(protein ubiquitination)
chr6	51523761	51524060	diffreps_peak_347112	7.3541	299	NM_138694	PKHD1	124.6	4.4249e-08	2.9956e-06	up	5314	ARPKD|FCYT|TIGM1	MIM:606702|HGNC:HGNC:9016|Ensembl:ENSG00000170927|HPRD:05987|Vega:OTTHUMG00000014841	polycystic kidney and hepatic disease 1 (autosomal recessive)		GO:0016021(integral component of membrane)//GO:0070062(extracellular exosome)//GO:0031362(anchored component of external side of plasma membrane)//GO:0048471(perinuclear region of cytoplasm)//GO:0005813(centrosome)//GO:0005737(cytoplasm)//GO:0072686(mitotic spindle)//GO:0036064(ciliary basal body)//GO:0000775(chromosome, centromeric region)//GO:0016324(apical plasma membrane)//GO:0072372(primary …	GO:0004872(receptor activity)//GO:0005515(protein binding)	GO:0008284(positive regulation of cell proliferation)//GO:0032006(regulation of TOR signaling)//GO:0032088(negative regulation of NF-kappaB transcription factor activity)//GO:0043066(negative regulation of apoptotic process)//GO:0006874(cellular calcium ion homeostasis)//GO:0042384(cilium assembly)//GO:0010824(regulation of centrosome duplication)//GO:0016337(single organismal cell-cell adhesion)…
chr15	21004686	21004700	diffreps_peak_131085	7.21079	14	ENST00000595502	AC012414.1	121.5	6.15481e-08	3.78769e-06	up
chr6	142767061	142767300	diffreps_peak_359194	7.18846	239	NM_020455	ADGRG6	121.3	6.47954e-08	3.93e-06	up	57211	APG1|DREG|GPR126|LCCS9|PS1TP2|VIGR	MIM:612243|HGNC:HGNC:13841|Ensembl:ENSG00000112414|HPRD:17059|Vega:OTTHUMG00000015709	adhesion G protein-coupled receptor G6
chr9	34646601	34646783	diffreps_peak_413699	7.05036	182	NM_000155	GALT	118.8	8.90505e-08	4.9743e-06	up	2592	-	MIM:606999|HGNC:HGNC:4135|Ensembl:ENSG00000213930|HPRD:06106	galactose-1-phosphate uridylyltransferase	hsa00052(Galactose metabolism)//hsa00520(Amino sugar and nucleotide sugar metabolism)//	GO:0005794(Golgi apparatus)//GO:0005829(cytosol)	GO:0008108(UDP-glucose:hexose-1-phosphate uridylyltransferase activity)//GO:0008270(zinc ion binding)//GO:0005515(protein binding)	GO:0006012(galactose metabolic process)//GO:0005975(carbohydrate metabolic process)//GO:0044281(small molecule metabolic process)//GO:0019388(galactose catabolic process)//GO:0006258(UDP-glucose catabolic process)
chr10	124354011	124354040	diffreps_peak_57909	6.74865	29	NM_004406	DMBT1	116.3	1.7838e-07	8.42684e-06	up	1755	GP340|muclin	MIM:601969|HGNC:HGNC:2926|Ensembl:ENSG00000187908|HPRD:03575|Vega:OTTHUMG00000019185	deleted in malignant brain tumors 1	hsa04970(Salivary secretion)	GO:0070062(extracellular exosome)//GO:0005576(extracellular region)//GO:0030670(phagocytic vesicle membrane)//GO:0019898(extrinsic component of membrane)//GO:0005578(proteinaceous extracellular matrix)//GO:0005615(extracellular space)//GO:0005737(cytoplasm)//GO:0042589(zymogen granule membrane)	GO:0005044(scavenger receptor activity)//GO:0005515(protein binding)//GO:0048306(calcium-dependent protein binding)//GO:0008329(signaling pattern recognition receptor activity)//GO:0035375(zymogen binding)	GO:0044267(cellular protein metabolic process)//GO:0006898(receptor-mediated endocytosis)//GO:0045087(innate immune response)//GO:0030858(positive regulation of epithelial cell differentiation)//GO:0001833(inner cell mass cell proliferation)//GO:0043152(induction of bacterial agglutination)//GO:0030855(epithelial cell differentiation)//GO:0051607(defense response to virus)//GO:0016032(viral proce…
chr3	113342273	113342379	diffreps_peak_282424	6.56406	106	NM_017699	SIDT1	115.3	2.72863e-07	1.17373e-05	up	54847	B830021E24Rik|SID-1|SID1	MIM:606816|HGNC:HGNC:25967|Ensembl:ENSG00000072858|HPRD:12111|Vega:OTTHUMG00000159299	SID1 transmembrane family member 1		GO:0016021(integral component of membrane)	GO:0051033(RNA transmembrane transporter activity)	GO:0033227(dsRNA transport)
chr22	45277042	45277140	diffreps_peak_266048	6.76796	98	NM_138415	PHF21B	112.9	1.70623e-07	8.13972e-06	up	112885	BHC80L|PHF4	MIM:616727|HGNC:HGNC:25161|Ensembl:ENSG00000056487|HPRD:13997|Vega:OTTHUMG00000151199	PHD finger protein 21B		GO:0005634(nucleus)	GO:0003682(chromatin binding)//GO:0008270(zinc ion binding)//GO:0042393(histone binding)//GO:0000977(RNA polymerase II regulatory region sequence-specific DNA binding)//GO:0003712(transcription cofactor activity)	GO:0006355(regulation of transcription, DNA-templated)
chr2	71166821	71167100	diffreps_peak_219603	6.57777	279	ENST00000606025	AC007040.11	112.5	2.64384e-07	1.14332e-05	up
chr16	8740341	8740580	diffreps_peak_150168	6.65056	239	uc002czb.3	BX537921	111.4	2.23585e-07	9.9932e-06	up
chr5	80561957	80562120	diffreps_peak_324530	6.26803	163	NM_001825	CKMT2	111	5.39475e-07	2.00534e-05	up	1160	SMTCK	MIM:123295|HGNC:HGNC:1996|Ensembl:ENSG00000131730|HPRD:00425|Vega:OTTHUMG00000119013	creatine kinase, mitochondrial 2	hsa00330(Arginine and proline metabolism)//	GO:0005743(mitochondrial inner membrane)//GO:0005739(mitochondrion)	GO:0005524(ATP binding)//GO:0004111(creatine kinase activity)//GO:0016301(kinase activity)	GO:0044281(small molecule metabolic process)//GO:0016310(phosphorylation)//GO:0006936(muscle contraction)//GO:0006595(polyamine metabolic process)//GO:0006600(creatine metabolic process)//GO:0034641(cellular nitrogen compound metabolic process)
chr6	43475193	43475340	diffreps_peak_346400	6.53922	147	NM_001012974	LRRC73	109	2.88919e-07	1.22741e-05	up	221424	C6orf154	HGNC:HGNC:21375|Ensembl:ENSG00000204052|HPRD:10167|Vega:OTTHUMG00000014737	leucine rich repeat containing 73
chr8	77763301	77763600	diffreps_peak_399858	9.58716	299	NM_024721	ZFHX4	108.6	2.58724e-10	2.53348e-07	up	79776	ZFH4|ZHF4	MIM:606940|HGNC:HGNC:30939|Ensembl:ENSG00000091656|HPRD:09503|Vega:OTTHUMG00000164557	zinc finger homeobox 4		GO:0005634(nucleus)	GO:0043565(sequence-specific DNA binding)//GO:0008270(zinc ion binding)	GO:0006351(transcription, DNA-templated)//GO:0006355(regulation of transcription, DNA-templated)
chr9	45562967	45562980	diffreps_peak_415438	6.31382	13	uc010mnd.3	LOC100132167	105	4.8549e-07	1.84818e-05	up	100132167	-	-	uncharacterized LOC100132167
chr3	57233789	57234040	diffreps_peak_277337	5.96882	251	NM_003865	HESX1	103.4	1.07444e-06	3.50098e-05	up	8820	ANF|CPHD5|RPX	MIM:601802|HGNC:HGNC:4877|Ensembl:ENSG00000163666|HPRD:03482|Vega:OTTHUMG00000158597	HESX homeobox 1	hsa04550(Signaling pathways regulating pluripotency of stem cells)	GO:0005634(nucleus)	GO:0003682(chromatin binding)//GO:0043565(sequence-specific DNA binding)//GO:0047485(protein N-terminus binding)//GO:0005515(protein binding)//GO:0003677(DNA binding)//GO:0008022(protein C-terminus binding)	GO:0043584(nose development)//GO:0007420(brain development)//GO:0006351(transcription, DNA-templated)//GO:0030916(otic vesicle formation)//GO:0048853(forebrain morphogenesis)//GO:0045892(negative regulation of transcription, DNA-templated)
chr11	117988621	117988840	diffreps_peak_79309	6.23275	219	NM_019894	TMPRSS4	102.6	5.85127e-07	2.13823e-05	up	56649	CAPH2|MT-SP2|TMPRSS3	MIM:606565|HGNC:HGNC:11878|Ensembl:ENSG00000137648|HPRD:05952	transmembrane protease, serine 4	hsa05164(Influenza A)	GO:0016020(membrane)//GO:0016021(integral component of membrane)	GO:0005044(scavenger receptor activity)//GO:0005515(protein binding)//GO:0004252(serine-type endopeptidase activity)	GO:0006508(proteolysis)//GO:0006898(receptor-mediated endocytosis)
chr15	69018201	69018560	diffreps_peak_140428	6.18001	359	NM_006091	CORO2B	102.2	6.60677e-07	2.35651e-05	up	10391	CLIPINC	MIM:605002|HGNC:HGNC:2256|Ensembl:ENSG00000103647|HPRD:05416|Vega:OTTHUMG00000133288	coronin 2B		GO:0016020(membrane)//GO:0015629(actin cytoskeleton)//GO:0005737(cytoplasm)	GO:0005515(protein binding)//GO:0003779(actin binding)//GO:0051015(actin filament binding)	GO:0030036(actin cytoskeleton organization)
chr14	36018361	36018440	diffreps_peak_119536	5.91494	79	NM_014990	RALGAPA1	100.8	1.21636e-06	3.87968e-05	up	253959	GARNL1|GRIPE|RalGAPalpha1|TULIP1|p240	MIM:608884|HGNC:HGNC:17770|Ensembl:ENSG00000174373|HPRD:12324|Vega:OTTHUMG00000170619	Ral GTPase activating protein catalytic alpha subunit 1		GO:0005634(nucleus)//GO:0005737(cytoplasm)	GO:0005096(GTPase activator activity)//GO:0046982(protein heterodimerization activity)	GO:0051056(regulation of small GTPase mediated signal transduction)//GO:0006355(regulation of transcription, DNA-templated)//GO:0090630(activation of GTPase activity)//GO:0043547(positive regulation of GTPase activity)
chr10	126307101	126307362	diffreps_peak_58278	6.08965	261	uc001lhu.1	FAM53B	100.8	8.13491e-07	2.77897e-05	up	9679	KIAA0140|bA12J10.2|smp	HGNC:HGNC:28968|Ensembl:ENSG00000189319|HPRD:13314|Vega:OTTHUMG00000019215	family with sequence similarity 53 member B		GO:0005575(cellular_component)	GO:0003674(molecular_function)	GO:0008150(biological_process)
chr5	146763452	146763760	diffreps_peak_333506	8.61484	308	NM_001112724	STK32A	100	2.4275e-09	6.7074e-07	up	202374	YANK1	HGNC:HGNC:28317|Ensembl:ENSG00000169302|HPRD:15445|Vega:OTTHUMG00000163411	serine/threonine kinase 32A		GO:0005622(intracellular)//GO:0005886(plasma membrane)	GO:0004672(protein kinase activity)//GO:0005524(ATP binding)//GO:0046872(metal ion binding)//GO:0004674(protein serine/threonine kinase activity)	GO:0006468(protein phosphorylation)//GO:0098779(mitophagy in response to mitochondrial depolarization)//GO:0018105(peptidyl-serine phosphorylation)//GO:0035556(intracellular signal transduction)
chr16	9856161	9856440	diffreps_peak_150390	5.9565	279	NM_000833	GRIN2A	99.3	1.10536e-06	3.58676e-05	up	2903	EPND|FESD|GluN2A|LKS|NMDAR2A|NR2A	MIM:138253|HGNC:HGNC:4585|Ensembl:ENSG00000183454|HPRD:00698|Vega:OTTHUMG00000129721	glutamate ionotropic receptor NMDA type subunit 2A	hsa04014(Ras signaling pathway)//hsa04015(Rap1 signaling pathway)//hsa04020(Calcium signaling pathway)//hsa04024(cAMP signaling pathway)//hsa04080(Neuroactive ligand-receptor interaction)//hsa04713(Circadian entrainment)//hsa04720(Long-term potentiation)//hsa04724(Glutamatergic synapse)//hsa04728(Dopaminergic synapse)//hsa05010(Alzheimer's disease)//hsa05014(Amyotrophic lateral sclerosis (ALS))//…	GO:0097481(neuronal postsynaptic density)//GO:0016021(integral component of membrane)//GO:0005887(integral component of plasma membrane)//GO:0009986(cell surface)//GO:0043005(neuron projection)//GO:0005886(plasma membrane)//GO:0017146(NMDA selective glutamate receptor complex)//GO:0008021(synaptic vesicle)//GO:0030054(cell junction)//GO:0005783(endoplasmic reticulum)//GO:0042734(presynaptic membr…	GO:0008270(zinc ion binding)//GO:0005234(extracellular-glutamate-gated ion channel activity)//GO:0004970(ionotropic glutamate receptor activity)//GO:0004972(NMDA glutamate receptor activity)//GO:0005262(calcium channel activity)//GO:0005515(protein binding)	GO:0033058(directional locomotion)//GO:0070588(calcium ion transmembrane transport)//GO:0008542(visual learning)//GO:0009611(response to wounding)//GO:0042417(dopamine metabolic process)//GO:0042177(negative regulation of protein catabolic process)//GO:0035235(ionotropic glutamate receptor signaling pathway)//GO:0001975(response to amphetamine)//GO:0034220(ion transmembrane transport)//GO:0060291…
chr5	140064781	140064923	diffreps_peak_332350	5.91115	142	ENST00000504366	HARS	98.5	1.22701e-06	3.90882e-05	up	3035	CMT2W|HRS|USH3B	MIM:142810|HGNC:HGNC:4816|Ensembl:ENSG00000170445|HPRD:00827|Vega:OTTHUMG00000129502	histidyl-tRNA synthetase	hsa00970(Aminoacyl-tRNA biosynthesis)	GO:0005739(mitochondrion)//GO:0005737(cytoplasm)//GO:0005829(cytosol)	GO:0005524(ATP binding)//GO:0004812(aminoacyl-tRNA ligase activity)//GO:0004821(histidine-tRNA ligase activity)	GO:0006412(translation)//GO:0010467(gene expression)//GO:0006427(histidyl-tRNA aminoacylation)//GO:0006418(tRNA aminoacylation for protein translation)//GO:0032543(mitochondrial translation)
chr8	146106241	146106620	diffreps_peak_409213	6.14757	379	NM_021061	ZNF250	96.6	7.11919e-07	2.50139e-05	up	58500	ZFP647|ZNF647	HGNC:HGNC:13044|Ensembl:ENSG00000196150|HPRD:15758|Vega:OTTHUMG00000165252	zinc finger protein 250		GO:0005622(intracellular)//GO:0005634(nucleus)	GO:0003676(nucleic acid binding)//GO:0046872(metal ion binding)//GO:0005515(protein binding)//GO:0003677(DNA binding)//GO:0003700(transcription factor activity, sequence-specific DNA binding)	GO:0006351(transcription, DNA-templated)//GO:0006355(regulation of transcription, DNA-templated)
chr20	33862241	33862440	diffreps_peak_249117	5.63105	199	NM_006690	MMP24	95.5	2.33855e-06	6.5928e-05	up	10893	MMP-24|MMP25|MT-MMP 5|MT-MMP5|MT5-MMP|MT5MMP|MTMMP5	MIM:604871|HGNC:HGNC:7172|Ensembl:ENSG00000125966|HPRD:05338|Vega:OTTHUMG00000032330	matrix metallopeptidase 24		GO:0005578(proteinaceous extracellular matrix)//GO:0032588(trans-Golgi network membrane)//GO:0005887(integral component of plasma membrane)//GO:0070062(extracellular exosome)	GO:0045296(cadherin binding)//GO:0008270(zinc ion binding)//GO:0004222(metalloendopeptidase activity)//GO:0008047(enzyme activator activity)//GO:0005509(calcium ion binding)	GO:0010001(glial cell differentiation)//GO:0044331(cell-cell adhesion mediated by cadherin)//GO:0097150(neuronal stem cell population maintenance)//GO:0043085(positive regulation of catalytic activity)//GO:0006508(proteolysis)//GO:0050965(detection of temperature stimulus involved in sensory perception of pain)//GO:0098609(cell-cell adhesion)
chr10	61844481	61844588	diffreps_peak_48453	5.54849	107	NM_001149	ANK3	94.6	2.82817e-06	7.69414e-05	up	288	ANKYRIN-G|MRT37	MIM:600465|HGNC:HGNC:494|Ensembl:ENSG00000151150|HPRD:02715|Vega:OTTHUMG00000018288	ankyrin 3, node of Ranvier (ankyrin G)	hsa05205(Proteoglycans in cancer)	GO:0005923(bicellular tight junction)//GO:0005764(lysosome)//GO:0016328(lateral plasma membrane)//GO:0033270(paranode region of axon)//GO:0009986(cell surface)//GO:0043034(costamere)//GO:0014704(intercalated disc)//GO:0009925(basal plasma membrane)//GO:0005794(Golgi apparatus)//GO:0005886(plasma membrane)//GO:0033268(node of Ranvier)//GO:0005829(cytosol)//GO:0016323(basolateral plasma membrane)//…	GO:0030507(spectrin binding)//GO:0005200(structural constituent of cytoskeleton)//GO:0030674(protein binding, bridging)//GO:0044325(ion channel binding)//GO:0045296(cadherin binding)//GO:0008092(cytoskeletal protein binding)//GO:0005515(protein binding)	GO:0061024(membrane organization)//GO:0044267(cellular protein metabolic process)//GO:0010628(positive regulation of gene expression)//GO:0045184(establishment of protein localization)//GO:0043687(post-translational protein modification)//GO:0072661(protein targeting to plasma membrane)//GO:0019228(neuronal action potential)//GO:0010960(magnesium ion homeostasis)//GO:0050808(synapse organization)…
chr11	1481021	1481295	diffreps_peak_60327	5.35348	274	uc001lth.1	BRSK2	94.6	4.43114e-06	0.000110917	up	9024	C11orf7|PEN11B|SAD1|SADA|STK29	MIM:609236|HGNC:HGNC:11405|Ensembl:ENSG00000174672|Vega:OTTHUMG00000167089	BR serine/threonine kinase 2		GO:0005783(endoplasmic reticulum)//GO:0005813(centrosome)//GO:0048471(perinuclear region of cytoplasm)//GO:0005737(cytoplasm)	GO:0004674(protein serine/threonine kinase activity)//GO:0019901(protein kinase binding)//GO:0004672(protein kinase activity)//GO:0000287(magnesium ion binding)//GO:0005524(ATP binding)//GO:0050321(tau-protein kinase activity)//GO:0060590(ATPase regulator activity)//GO:0051117(ATPase binding)	GO:0007409(axonogenesis)//GO:0043462(regulation of ATPase activity)//GO:0007067(mitotic nuclear division)//GO:0031532(actin cytoskeleton reorganization)//GO:0000086(G2/M transition of mitotic cell cycle)//GO:0006468(protein phosphorylation)//GO:0051301(cell division)//GO:1904152(regulation of retrograde protein transport, ER to cytosol)//GO:0030182(neuron differentiation)//GO:0061178(regulation o…
chr16	4410278	4410300	diffreps_peak_149427	5.80081	22	NM_024535	CORO7	93.8	1.58195e-06	4.77576e-05	up	79585	0610011B16Rik|CRN7|POD1	MIM:611668|HGNC:HGNC:26161|Ensembl:ENSG00000262246|HPRD:07975|Vega:OTTHUMG00000129465	coronin 7		GO:0016021(integral component of membrane)//GO:0005802(trans-Golgi network)//GO:0016020(membrane)//GO:0005794(Golgi apparatus)//GO:0005829(cytosol)//GO:0000139(Golgi membrane)//GO:0016023(cytoplasmic, membrane-bounded vesicle)	GO:0005515(protein binding)//GO:0003779(actin binding)	GO:0015031(protein transport)//GO:0006895(Golgi to endosome transport)//GO:0030041(actin filament polymerization)
chr3	121706781	121707040	diffreps_peak_283560	5.63952	259	NM_175924	ILDR1	93.5	2.29343e-06	6.48524e-05	up	286676	DFNB42|ILDR1alpha|ILDR1alpha'|ILDR1beta	MIM:609739|HGNC:HGNC:28741|Ensembl:ENSG00000145103|HPRD:13735|Vega:OTTHUMG00000159481	immunoglobulin like domain containing receptor 1		GO:0061689(tricellular tight junction)//GO:0005886(plasma membrane)//GO:0016021(integral component of membrane)//GO:0005829(cytosol)	GO:0070506(high-density lipoprotein particle receptor activity)	GO:0006898(receptor-mediated endocytosis)//GO:0090277(positive regulation of peptide hormone secretion)
chr19	42593441	42593680	diffreps_peak_202301	5.61194	239	NM_002698	POU2F2	93.3	2.44377e-06	6.83342e-05	up	5452	OCT2|OTF2|Oct-2	MIM:164176|HGNC:HGNC:9213|Ensembl:ENSG00000028277|HPRD:01251|Vega:OTTHUMG00000165991	POU class 2 homeobox 2		GO:0005634(nucleus)//GO:0005737(cytoplasm)	GO:0019904(protein domain specific binding)//GO:0003700(transcription factor activity, sequence-specific DNA binding)//GO:0043565(sequence-specific DNA binding)//GO:0000978(RNA polymerase II core promoter proximal region sequence-specific DNA binding)//GO:0001077(transcriptional activator activity, RNA polymerase II core promoter proximal region sequence-specific binding)//GO:0003677(DNA binding)	GO:0006366(transcription from RNA polymerase II promoter)//GO:0006351(transcription, DNA-templated)//GO:0006959(humoral immune response)//GO:0002380(immunoglobulin secretion involved in immune response)//GO:0045944(positive regulation of transcription from RNA polymerase II promoter)//GO:0048469(cell maturation)//GO:0002335(mature B cell differentiation)//GO:0006355(regulation of transcription, D…
chr1	51819934	51820020	diffreps_peak_11140	5.29821	86	NM_001981	EPS15	91.3	5.03254e-06	0.000123238	up	2060	AF-1P|AF1P|MLLT5	MIM:600051|HGNC:HGNC:3419|Ensembl:ENSG00000085832|HPRD:08968|Vega:OTTHUMG00000008192	epidermal growth factor receptor pathway substrate 15	hsa04144(Endocytosis)	GO:0005886(plasma membrane)//GO:0016020(membrane)//GO:0031901(early endosome membrane)//GO:0005829(cytosol)//GO:0043231(intracellular membrane-bounded organelle)//GO:0060170(ciliary membrane)//GO:0016235(aggresome)//GO:0030122(AP-2 adaptor complex)//GO:0005737(cytoplasm)//GO:0005905(coated pit)	GO:0017124(SH3 domain binding)//GO:0031593(polyubiquitin binding)//GO:0005515(protein binding)//GO:0042802(identical protein binding)//GO:0005509(calcium ion binding)	GO:0032456(endocytic recycling)//GO:0042059(negative regulation of epidermal growth factor receptor signaling pathway)//GO:0007173(epidermal growth factor receptor signaling pathway)//GO:0008283(cell proliferation)//GO:0048268(clathrin coat assembly)//GO:0019065(receptor-mediated endocytosis of virus by host cell)//GO:0016050(vesicle organization)//GO:0006895(Golgi to endosome transport)//GO:0015…
chr5	130868654	130868726	diffreps_peak_330268	5.50899	72	ENST00000513227	RAPGEF6	91.3	3.09749e-06	8.29484e-05	up	51735	KIA001LB|PDZ-GEF2|PDZGEF2|RA-GEF-2|RAGEF2	MIM:610499|HGNC:HGNC:20655|Ensembl:ENSG00000158987|HPRD:11483|Vega:OTTHUMG00000162683	Rap guanine nucleotide exchange factor 6	hsa04015(Rap1 signaling pathway)	GO:0030139(endocytic vesicle)//GO:0005622(intracellular)//GO:0005886(plasma membrane)//GO:0016324(apical plasma membrane)//GO:0005829(cytosol)	GO:0017016(Ras GTPase binding)//GO:0070300(phosphatidic acid binding)//GO:0030742(GTP-dependent protein binding)//GO:0005515(protein binding)//GO:0005085(guanyl-nucleotide exchange factor activity)	GO:0007264(small GTPase mediated signal transduction)//GO:0007265(Ras protein signal transduction)//GO:0043547(positive regulation of GTPase activity)//GO:0030033(microvillus assembly)//GO:0072659(protein localization to plasma membrane)//GO:0090557(establishment of endothelial intestinal barrier)//GO:0043087(regulation of GTPase activity)//GO:0007165(signal transduction)
chr4	129959041	129959240	diffreps_peak_309588	5.16601	199	NM_001300898	SCLT1	90.2	6.82322e-06	0.00015917	up	132320	CAP-1A|CAP1A	MIM:611399|HGNC:HGNC:26406|Ensembl:ENSG00000151466|HPRD:08700|Vega:OTTHUMG00000133346	sodium channel and clathrin linker 1		GO:0097539(ciliary transition fiber)//GO:0070062(extracellular exosome)//GO:0005829(cytosol)//GO:0005813(centrosome)//GO:0071439(clathrin complex)//GO:0005814(centriole)	GO:0017080(sodium channel regulator activity)//GO:0030276(clathrin binding)//GO:0008022(protein C-terminus binding)	GO:0045162(clustering of voltage-gated sodium channels)//GO:0042384(cilium assembly)//GO:0006996(organelle organization)
chr9	127984341	127984660	diffreps_peak_426353	5.41466	319	ENST00000373544	RABEPK	89.6	3.84896e-06	9.88559e-05	up	10244	RAB9P40|bA65N13.1|p40	MIM:605962|HGNC:HGNC:16896|Ensembl:ENSG00000136933|HPRD:09337|Vega:OTTHUMG00000020674	Rab9 effector protein with kelch motifs		GO:0010008(endosome membrane)//GO:0005768(endosome)//GO:0005886(plasma membrane)//GO:0043231(intracellular membrane-bounded organelle)		GO:0006898(receptor-mediated endocytosis)//GO:0006904(vesicle docking involved in exocytosis)
chr14	102783901	102784003	diffreps_peak_129908	5.39771	102	NM_001267827	ZNF839	89.5	4.00209e-06	0.000102174	up	55778	C14orf131	HGNC:HGNC:20345|Ensembl:ENSG00000022976|HPRD:18532|Vega:OTTHUMG00000171864	zinc finger protein 839			GO:0046872(metal ion binding)
chr15	31779396	31779481	diffreps_peak_132280	5.40434	85	NM_130901	OTUD7A	89.5	3.94145e-06	0.000100839	up	161725	C15orf16|C16ORF15|CEZANNE2|OTUD7	MIM:612024|HGNC:HGNC:20718|HPRD:12666	OTU deubiquitinase 7A		GO:0005634(nucleus)//GO:0005737(cytoplasm)	GO:0008270(zinc ion binding)//GO:0070530(K63-linked polyubiquitin binding)//GO:0008234(cysteine-type peptidase activity)//GO:0003677(DNA binding)//GO:0004843(thiol-dependent ubiquitin-specific protease activity)	GO:0045088(regulation of innate immune response)//GO:0071108(protein K48-linked deubiquitination)//GO:0071947(protein deubiquitination involved in ubiquitin-dependent protein catabolic process)//GO:0070536(protein K63-linked deubiquitination)//GO:0050727(regulation of inflammatory response)//GO:0035871(protein K11-linked deubiquitination)//GO:0006955(immune response)//GO:0043124(negative regulati…
chr6	155155301	155155378	diffreps_peak_361334	5.42509	77	NM_014892	SCAF8	89.1	3.75759e-06	9.67894e-05	up	22828	RBM16	MIM:616024|HGNC:HGNC:20959|Ensembl:ENSG00000213079|HPRD:11487|Vega:OTTHUMG00000015877	SR-related CTD-associated factor 8		GO:0005654(nucleoplasm)//GO:0005681(spliceosomal complex)//GO:0016363(nuclear matrix)	GO:0000166(nucleotide binding)//GO:0003676(nucleic acid binding)//GO:0043175(RNA polymerase core enzyme binding)//GO:0005515(protein binding)//GO:0003723(RNA binding)	GO:0006397(mRNA processing)//GO:0008380(RNA splicing)
chr19	19735361	19735378	diffreps_peak_198256	5.49866	17	NM_004720	LPAR2	88.8	3.17208e-06	8.41086e-05	up	9170	EDG-4|EDG4|LPA-2|LPA2	MIM:605110|HGNC:HGNC:3168|Ensembl:ENSG00000064547|Vega:OTTHUMG00000182328	lysophosphatidic acid receptor 2	hsa04015(Rap1 signaling pathway)//	GO:0030139(endocytic vesicle)//GO:0016021(integral component of membrane)//GO:0005887(integral component of plasma membrane)//GO:0009986(cell surface)//GO:0005886(plasma membrane)//GO:0005829(cytosol)	GO:0008289(lipid binding)//GO:0005515(protein binding)//GO:0070915(lysophosphatidic acid receptor activity)//GO:0004930(G-protein coupled receptor activity)//GO:0030165(PDZ domain binding)	GO:0000187(activation of MAPK activity)//GO:0007202(activation of phospholipase C activity)//GO:0007186(G-protein coupled receptor signaling pathway)//GO:0035025(positive regulation of Rho protein signal transduction)//GO:0007204(positive regulation of cytosolic calcium ion concentration)
chr11	117800001	117800168	diffreps_peak_79305	5.3885	167	NM_001077263	TMPRSS13	88.8	4.08791e-06	0.000103967	up	84000	MSP|MSPL|MSPS|TMPRSS11	MIM:610050|HGNC:HGNC:29808|Ensembl:ENSG00000137747|HPRD:07493|Vega:OTTHUMG00000166992	transmembrane protease, serine 13	hsa05164(Influenza A)	GO:0016021(integral component of membrane)//GO:0072562(blood microparticle)	GO:0005044(scavenger receptor activity)//GO:0004252(serine-type endopeptidase activity)	GO:0006508(proteolysis)//GO:0061436(establishment of skin barrier)//GO:0006898(receptor-mediated endocytosis)
chr1	228699883	228699989	diffreps_peak_37804	5.3527	106	NM_001287262	BTNL10	88.7	4.43912e-06	0.000111073	up	100129094	BTN4|BUTR1	HGNC:HGNC:42540	butyrophilin like 10		GO:0016021(integral component of membrane)
chr12	56114981	56115278	diffreps_peak_92243	5.18057	297	NM_002905	RDH5	88.5	6.59834e-06	0.000154687	up	5959	9cRDH|HSD17B9|RDH1|SDR9C5	MIM:601617|HGNC:HGNC:9940|Ensembl:ENSG00000135437|HPRD:03370|Vega:OTTHUMG00000170126	retinol dehydrogenase 5	hsa00830(Retinol metabolism)	GO:0005788(endoplasmic reticulum lumen)//GO:0005789(endoplasmic reticulum membrane)//GO:0044297(cell body)	GO:0016491(oxidoreductase activity)//GO:0004745(retinol dehydrogenase activity)	GO:0055114(oxidation-reduction process)//GO:0042572(retinol metabolic process)//GO:0001523(retinoid metabolic process)//GO:0007601(visual perception)//GO:0007603(phototransduction, visible light)
chr12	7972077	7972179	diffreps_peak_83581	5.33587	102	NM_153449	SLC2A14	88.4	4.61456e-06	0.000114805	up	144195	GLUT14|SLC2A3P3	MIM:611039|HGNC:HGNC:18301|Ensembl:ENSG00000173262|HPRD:11573|Vega:OTTHUMG00000168463	solute carrier family 2 member 14		GO:0016021(integral component of membrane)//GO:0005634(nucleus)	GO:0005355(glucose transmembrane transporter activity)//GO:0022857(transmembrane transporter activity)	GO:0055085(transmembrane transport)//GO:0007275(multicellular organism development)//GO:0007283(spermatogenesis)//GO:1904659(glucose transmembrane transport)//GO:0030154(cell differentiation)
chr8	9414561	9414800	diffreps_peak_391849	5.21067	239	ENST00000522110	TNKS	88	6.15651e-06	0.000146213	up	8658	ARTD5|PARP-5a|PARP5A|PARPL|TIN1|TINF1|TNKS1|pART5	MIM:603303|HGNC:HGNC:11941|Ensembl:ENSG00000173273|HPRD:04490|Vega:OTTHUMG00000090481	tankyrase, TRF1-interacting ankyrin-related ADP-ribose polymerase		GO:0000139(Golgi membrane)//GO:0031965(nuclear membrane)//GO:0005794(Golgi apparatus)//GO:0005643(nuclear pore)//GO:0000784(nuclear chromosome, telomeric region)//GO:0000781(chromosome, telomeric region)//GO:0005829(cytosol)//GO:0000242(pericentriolar material)//GO:0000775(chromosome, centromeric region)//GO:0000922(spindle pole)	GO:0042393(histone binding)//GO:0008270(zinc ion binding)//GO:0005515(protein binding)//GO:0003950(NAD+ ADP-ribosyltransferase activity)	GO:0008152(metabolic process)//GO:0006471(protein ADP-ribosylation)//GO:0070212(protein poly-ADP-ribosylation)//GO:1904908(negative regulation of maintenance of mitotic sister chromatid cohesion, telomeric)//GO:0070198(protein localization to chromosome, telomeric region)//GO:0018107(peptidyl-threonine phosphorylation)//GO:1904357(negative regulation of telomere maintenance via telomere lengtheni…
chr18	33026838	33026919	diffreps_peak_186827	5.21876	81	ENST00000589258	RP11-322E11.6	86.4	6.0428e-06	0.000143989	up
chr10	11962020	11962080	diffreps_peak_42288	5.18732	60	NM_015542	UPF2	85.8	6.49645e-06	0.000152807	up	26019	HUPF2|RENT2|smg-3	MIM:605529|HGNC:HGNC:17854|Ensembl:ENSG00000151461|HPRD:10405|Vega:OTTHUMG00000017678	UPF2 regulator of nonsense transcripts homolog (yeast)	hsa03013(RNA transport)//hsa03015(mRNA surveillance pathway)	GO:0048471(perinuclear region of cytoplasm)//GO:0005634(nucleus)//GO:0035145(exon-exon junction complex)//GO:0005737(cytoplasm)//GO:0005829(cytosol)	GO:0003723(RNA binding)//GO:0042162(telomeric DNA binding)//GO:0005515(protein binding)	GO:0001889(liver development)//GO:0006406(mRNA export from nucleus)//GO:0010467(gene expression)//GO:0000184(nuclear-transcribed mRNA catabolic process, nonsense-mediated decay)//GO:0031100(organ regeneration)
chr2	70187321	70187700	diffreps_peak_219463	6.31672	379	NM_152792	ASPRV1	74.3	4.82263e-07	1.84056e-05	up	151516	MUNO|SASP|SASPase|Taps	MIM:611765|HGNC:HGNC:26321|Ensembl:ENSG00000244617|HPRD:08683|Vega:OTTHUMG00000129647	aspartic peptidase, retroviral-like 1		GO:0016021(integral component of membrane)	GO:0004190(aspartic-type endopeptidase activity)	GO:0043588(skin development)//GO:0016485(protein processing)
chr11	10500072	10500220	diffreps_peak_62218	6.31669	148	NM_000480	AMPD3	72.4	4.82295e-07	1.84056e-05	up	272	-	MIM:102772|HGNC:HGNC:470|Ensembl:ENSG00000133805|HPRD:00041|Vega:OTTHUMG00000165682	adenosine monophosphate deaminase 3	hsa00230(Purine metabolism)//	GO:0005829(cytosol)	GO:0003876(AMP deaminase activity)//GO:0046872(metal ion binding)	GO:0044281(small molecule metabolic process)//GO:0046031(ADP metabolic process)//GO:0043101(purine-containing compound salvage)//GO:0055086(nucleobase-containing small molecule metabolic process)//GO:0097009(energy homeostasis)//GO:0006196(AMP catabolic process)//GO:0046034(ATP metabolic process)//GO:0046039(GTP metabolic process)//GO:0006144(purine nucleobase metabolic process)//GO:0034101(eryth…
chr9	102596321	102596341	diffreps_peak_421868	7.80552	20	NM_173199	NR4A3	68.5714	1.56486e-08	1.53645e-06	up	8013	CHN|CSMF|MINOR|NOR1|TEC	MIM:600542|HGNC:HGNC:7982|Ensembl:ENSG00000119508|HPRD:02766|Vega:OTTHUMG00000021030	nuclear receptor subfamily 4 group A member 3	hsa05202(Transcriptional misregulation in cancer)	GO:0005654(nucleoplasm)//GO:0005667(transcription factor complex)//GO:0005634(nucleus)//GO:0042629(mast cell granule)	GO:0001223(transcription coactivator binding)//GO:0008270(zinc ion binding)//GO:0042803(protein homodimerization activity)//GO:0019901(protein kinase binding)//GO:0003707(steroid hormone receptor activity)//GO:0000978(RNA polymerase II core promoter proximal region sequence-specific DNA binding)//GO:0004887(thyroid hormone receptor activity)//GO:0035035(histone acetyltransferase binding)//GO:0001…	GO:0032765(positive regulation of mast cell cytokine production)//GO:0045333(cellular respiration)//GO:0048752(semicircular canal morphogenesis)//GO:0008150(biological_process)//GO:0071870(cellular response to catecholamine stimulus)//GO:0035726(common myeloid progenitor cell proliferation)//GO:2000505(regulation of energy homeostasis)//GO:0038097(positive regulation of mast cell activation by Fc…
chr2	238725841	238726240	diffreps_peak_243095	5.79191	399	NM_001080504	RBM44	67.8	1.61471e-06	4.85762e-05	up	375316	-	HGNC:HGNC:24756|Ensembl:ENSG00000177483	RNA binding motif protein 44		GO:0045171(intercellular bridge)//GO:0005737(cytoplasm)	GO:0000166(nucleotide binding)//GO:0003676(nucleic acid binding)//GO:0003723(RNA binding)//GO:0042803(protein homodimerization activity)
chr16	30390755	30390760	diffreps_peak_154322	5.51471	5	NM_052838	SEPT1	64.2	3.05696e-06	8.20257e-05	up	1731	DIFF6|LARP|PNUTL3|SEP1	MIM:612897|HGNC:HGNC:2879|Ensembl:ENSG00000180096|HPRD:15324|Vega:OTTHUMG00000176984	septin 1	hsa05100(Bacterial invasion of epithelial cells)	GO:0005815(microtubule organizing center)//GO:0030496(midbody)//GO:0072687(meiotic spindle)//GO:0005737(cytoplasm)	GO:0005515(protein binding)//GO:0005525(GTP binding)	GO:0007056(spindle assembly involved in female meiosis)//GO:0051311(meiotic metaphase plate congression)//GO:0051301(cell division)//GO:0007049(cell cycle)
chr5	6669521	6669675	diffreps_peak_315619	5.2623	154	NM_001047	SRD5A1	62.4	5.46641e-06	0.000132417	up	6715	S5AR 1	MIM:184753|HGNC:HGNC:11284|HPRD:01699	steroid 5 alpha-reductase 1	hsa00140(Steroid hormone biosynthesis)	GO:0016021(integral component of membrane)//GO:0043209(myelin sheath)//GO:0048471(perinuclear region of cytoplasm)//GO:0005789(endoplasmic reticulum membrane)//GO:0070852(cell body fiber)//GO:0043025(neuronal cell body)	GO:0003865(3-oxo-5-alpha-steroid 4-dehydrogenase activity)//GO:0009055(electron carrier activity)//GO:0047751(cholestenone 5-alpha-reductase activity)//GO:0033218(amide binding)//GO:0070402(NADPH binding)	GO:0071363(cellular response to growth factor stimulus)//GO:0055114(oxidation-reduction process)//GO:0060416(response to growth hormone)//GO:0008584(male gonad development)//GO:0042493(response to drug)//GO:0071394(cellular response to testosterone stimulus)//GO:0016101(diterpenoid metabolic process)//GO:0030540(female genitalia development)//GO:0030539(male genitalia development)//GO:0021987(cer…
chr12	18443788	18443946	diffreps_peak_85870	5.01138	158	NM_004570	PIK3C2G	60	9.74138e-06	0.000213239	up	5288	PI3K-C2-gamma|PI3K-C2GAMMA	MIM:609001|HGNC:HGNC:8973|Ensembl:ENSG00000139144|HPRD:16416|Vega:OTTHUMG00000168841	phosphatidylinositol-4-phosphate 3-kinase catalytic subunit type 2 gamma	hsa00562(Inositol phosphate metabolism)//	GO:0005622(intracellular)//GO:0005886(plasma membrane)//GO:0005942(phosphatidylinositol 3-kinase complex)//GO:0005829(cytosol)	GO:0035005(1-phosphatidylinositol-4-phosphate 3-kinase activity)//GO:0005524(ATP binding)//GO:0035091(phosphatidylinositol binding)//GO:0016307(phosphatidylinositol phosphate kinase activity)//GO:0016773(phosphotransferase activity, alcohol group as acceptor)//GO:0016301(kinase activity)//GO:0016303(1-phosphatidylinositol-3-kinase activity)	GO:0006644(phospholipid metabolic process)//GO:0044281(small molecule metabolic process)//GO:0014065(phosphatidylinositol 3-kinase signaling)//GO:0036092(phosphatidylinositol-3-phosphate biosynthetic process)//GO:0016477(cell migration)//GO:0046854(phosphatidylinositol phosphorylation)//GO:0006661(phosphatidylinositol biosynthetic process)//GO:0008150(biological_process)//GO:0048015(phosphatidyli…
chr10	124340381	124340411	diffreps_peak_57906	7.6152	30	NM_004406	DMBT1	52.7045	2.42548e-08	2.0098e-06	up	1755	GP340|muclin	MIM:601969|HGNC:HGNC:2926|Ensembl:ENSG00000187908|HPRD:03575|Vega:OTTHUMG00000019185	deleted in malignant brain tumors 1	hsa04970(Salivary secretion)	GO:0070062(extracellular exosome)//GO:0005576(extracellular region)//GO:0030670(phagocytic vesicle membrane)//GO:0019898(extrinsic component of membrane)//GO:0005578(proteinaceous extracellular matrix)//GO:0005615(extracellular space)//GO:0005737(cytoplasm)//GO:0042589(zymogen granule membrane)	GO:0005044(scavenger receptor activity)//GO:0005515(protein binding)//GO:0048306(calcium-dependent protein binding)//GO:0008329(signaling pattern recognition receptor activity)//GO:0035375(zymogen binding)	GO:0044267(cellular protein metabolic process)//GO:0006898(receptor-mediated endocytosis)//GO:0045087(innate immune response)//GO:0030858(positive regulation of epithelial cell differentiation)//GO:0001833(inner cell mass cell proliferation)//GO:0043152(induction of bacterial agglutination)//GO:0030855(epithelial cell differentiation)//GO:0051607(defense response to virus)//GO:0016032(viral proce…
chr10	124353084	124353114	diffreps_peak_57908	7.43463	30	NM_007329	DMBT1	46.5827	3.67598e-08	2.63301e-06	up	1755	GP340|muclin	MIM:601969|HGNC:HGNC:2926|Ensembl:ENSG00000187908|HPRD:03575|Vega:OTTHUMG00000019185	deleted in malignant brain tumors 1	hsa04970(Salivary secretion)	GO:0070062(extracellular exosome)//GO:0005576(extracellular region)//GO:0030670(phagocytic vesicle membrane)//GO:0019898(extrinsic component of membrane)//GO:0005578(proteinaceous extracellular matrix)//GO:0005615(extracellular space)//GO:0005737(cytoplasm)//GO:0042589(zymogen granule membrane)	GO:0005044(scavenger receptor activity)//GO:0005515(protein binding)//GO:0048306(calcium-dependent protein binding)//GO:0008329(signaling pattern recognition receptor activity)//GO:0035375(zymogen binding)	GO:0044267(cellular protein metabolic process)//GO:0006898(receptor-mediated endocytosis)//GO:0045087(innate immune response)//GO:0030858(positive regulation of epithelial cell differentiation)//GO:0001833(inner cell mass cell proliferation)//GO:0043152(induction of bacterial agglutination)//GO:0030855(epithelial cell differentiation)//GO:0051607(defense response to virus)//GO:0016032(viral proce…
chr19	50193421	50193680	diffreps_peak_205827	7.73078	259	NM_001101340	ADM5	43.9342	1.85873e-08	1.70325e-06	up	199800	AM5|C19orf76	HGNC:HGNC:27293	adrenomedullin 5 (putative)		GO:0005576(extracellular region)
chr10	25305586	25305718	diffreps_peak_44316	7.911	132	ENST00000524413	THNSL1	43.5581	1.22744e-08	1.35356e-06	up	79896	TSH1	MIM:611260|HGNC:HGNC:26160|Ensembl:ENSG00000185875|HPRD:07974|Vega:OTTHUMG00000017828	threonine synthase like 1		GO:0005634(nucleus)//GO:0005575(cellular_component)//GO:0005739(mitochondrion)//GO:0005737(cytoplasm)//GO:0005654(nucleoplasm)	GO:0030170(pyridoxal phosphate binding)//GO:0003674(molecular_function)//GO:0004795(threonine synthase activity)	GO:0009088(threonine biosynthetic process)//GO:0008150(biological_process)
chr19	18314705	18314874	diffreps_peak_197716	7.97365	169	NM_002866	RAB3A	41.9535	1.06256e-08	1.25685e-06	up	5864	-	MIM:179490|HGNC:HGNC:9777|Ensembl:ENSG00000105649|HPRD:01535|Vega:OTTHUMG00000137378	RAB3A, member RAS oncogene family	hsa04721(Synaptic vesicle cycle)//hsa04911(Insulin secretion)	GO:0061202(clathrin-sculpted gamma-aminobutyric acid transport vesicle membrane)//GO:0005768(endosome)//GO:0005886(plasma membrane)//GO:0060201(clathrin-sculpted acetylcholine transport vesicle membrane)//GO:0001669(acrosomal vesicle)//GO:0043234(protein complex)//GO:0030424(axon)//GO:0060203(clathrin-sculpted glutamate transport vesicle membrane)//GO:0005829(cytosol)//GO:0008021(synaptic vesicle…	GO:0051020(GTPase binding)//GO:0031489(myosin V binding)//GO:0003924(GTPase activity)//GO:0001671(ATPase activator activity)//GO:0005525(GTP binding)//GO:0005515(protein binding)//GO:0008022(protein C-terminus binding)//GO:0051117(ATPase binding)	GO:0048790(maintenance of presynaptic active zone structure)//GO:0016188(synaptic vesicle maturation)//GO:0032781(positive regulation of ATPase activity)//GO:0007274(neuromuscular synaptic transmission)//GO:0016079(synaptic vesicle exocytosis)//GO:0007268(synaptic transmission)//GO:0007005(mitochondrion organization)//GO:0036465(synaptic vesicle recycling)//GO:0031630(regulation of synaptic vesic…
chr22	19958738	19958858	diffreps_peak_260403	7.95787	120	NM_001670	ARVCF	41.3265	1.10188e-08	1.27741e-06	up	421	-	MIM:602269|HGNC:HGNC:728|Ensembl:ENSG00000099889|HPRD:03778|Vega:OTTHUMG00000030426	armadillo repeat gene deleted in velocardiofacial syndrome		GO:0005622(intracellular)//GO:0005886(plasma membrane)//GO:0005634(nucleus)//GO:0005737(cytoplasm)	GO:0005515(protein binding)	GO:0007275(multicellular organism development)//GO:0016339(calcium-dependent cell-cell adhesion via plasma membrane cell adhesion molecules)//GO:0016337(single organismal cell-cell adhesion)//GO:0007155(cell adhesion)
chr7	97501721	97501854	diffreps_peak_380443	8.78766	133	NM_001673	ASNS	40.814	1.63059e-09	6.7074e-07	up	440	ASNSD|TS11	MIM:108370|HGNC:HGNC:753|Ensembl:ENSG00000070669|HPRD:00153|Vega:OTTHUMG00000022892	asparagine synthetase (glutamine-hydrolyzing)	hsa00250(Alanine, aspartate and glutamate metabolism)//	GO:0005829(cytosol)	GO:0005524(ATP binding)//GO:0048037(cofactor binding)//GO:0005515(protein binding)//GO:0004066(asparagine synthase (glutamine-hydrolyzing) activity)//GO:0042803(protein homodimerization activity)	GO:0008652(cellular amino acid biosynthetic process)//GO:0044267(cellular protein metabolic process)//GO:0043200(response to amino acid)//GO:0044281(small molecule metabolic process)//GO:0043066(negative regulation of apoptotic process)//GO:0036499(PERK-mediated unfolded protein response)//GO:0006541(glutamine metabolic process)//GO:0030968(endoplasmic reticulum unfolded protein response)//GO:000…
chr10	121589061	121589260	diffreps_peak_57571	7.95906	199	NM_024834	MCMBP	38.8571	1.09885e-08	1.27596e-06	up	79892	C10orf119|MCM-BP	MIM:610909|HGNC:HGNC:25782|Ensembl:ENSG00000197771|HPRD:07624|Vega:OTTHUMG00000019159	minichromosome maintenance complex binding protein		GO:0005654(nucleoplasm)//GO:0005886(plasma membrane)//GO:0005634(nucleus)//GO:0042555(MCM complex)//GO:0005737(cytoplasm)	GO:0003682(chromatin binding)//GO:0005515(protein binding)	GO:0007067(mitotic nuclear division)//GO:0006261(DNA-dependent DNA replication)//GO:0007062(sister chromatid cohesion)//GO:0051301(cell division)
chr17	74467261	74467460	diffreps_peak_180941	7.84022	199	NM_024599	RHBDF2	38.7674	1.4447e-08	1.47203e-06	up	79651	RHBDL5|RHBDL6|TEC|TOC|TOCG|iRhom2	MIM:614404|HGNC:HGNC:20788|Ensembl:ENSG00000129667|HPRD:07987|Vega:OTTHUMG00000180180	rhomboid 5 homolog 2 (Drosophila)		GO:0016021(integral component of membrane)//GO:0005789(endoplasmic reticulum membrane)//GO:0005886(plasma membrane)	GO:0004252(serine-type endopeptidase activity)//GO:0019838(growth factor binding)	GO:0050708(regulation of protein secretion)//GO:0050709(negative regulation of protein secretion)//GO:0016485(protein processing)//GO:0006508(proteolysis)//GO:0042058(regulation of epidermal growth factor receptor signaling pathway)//GO:0015031(protein transport)
chr11	12553081	12553300	diffreps_peak_62674	7.64434	219	NM_018222	PARVA	35.6744	2.26809e-08	1.92427e-06	up	55742	CH-ILKBP|MXRA2	MIM:608120|HGNC:HGNC:14652|HPRD:16283	parvin alpha	hsa04510(Focal adhesion)	GO:0030018(Z disc)//GO:0005886(plasma membrane)//GO:0030027(lamellipodium)//GO:0015629(actin cytoskeleton)//GO:0005829(cytosol)//GO:0005737(cytoplasm)//GO:0005634(nucleus)//GO:0005856(cytoskeleton)//GO:0005925(focal adhesion)	GO:0005515(protein binding)//GO:0003779(actin binding)	GO:0008360(regulation of cell shape)//GO:0071670(smooth muscle cell chemotaxis)//GO:0031532(actin cytoskeleton reorganization)//GO:0070252(actin-mediated cell contraction)//GO:0034446(substrate adhesion-dependent cell spreading)//GO:0007163(establishment or maintenance of cell polarity)//GO:0007155(cell adhesion)//GO:0060271(cilium morphogenesis)//GO:0034113(heterotypic cell-cell adhesion)//GO:00…
chr4	62936281	62936560	diffreps_peak_302179	7.93657	279	NM_015236	ADGRL3	35.6327	1.15726e-08	1.31421e-06	up	23284	CIRL3|CL3|LEC3|LPHN3	MIM:616417|HGNC:HGNC:20974|Ensembl:ENSG00000150471|HPRD:10055|Vega:OTTHUMG00000160690	adhesion G protein-coupled receptor L3		GO:0016021(integral component of membrane)//GO:0005887(integral component of plasma membrane)//GO:0030424(axon)//GO:0005911(cell-cell junction)	GO:0005515(protein binding)//GO:0030246(carbohydrate binding)//GO:0004930(G-protein coupled receptor activity)//GO:0005509(calcium ion binding)	GO:0042220(response to cocaine)//GO:0007416(synapse assembly)//GO:0031987(locomotion involved in locomotory behavior)//GO:0098609(cell-cell adhesion)//GO:0001764(neuron migration)//GO:0007166(cell surface receptor signaling pathway)//GO:0007186(G-protein coupled receptor signaling pathway)//GO:0051965(positive regulation of synapse assembly)
chr22	31090841	31091220	diffreps_peak_262802	7.88247	379	NM_030758	OSBP2	33.3673	1.31077e-08	1.39726e-06	up	23762	HLM|ORP-4|ORP4|OSBPL1|OSBPL4	MIM:606729|HGNC:HGNC:8504|Ensembl:ENSG00000184792|HPRD:09471|Vega:OTTHUMG00000151153	oxysterol binding protein 2		GO:0016020(membrane)//GO:0097440(apical dendrite)	GO:0015485(cholesterol binding)//GO:0005515(protein binding)	GO:0006869(lipid transport)//GO:0007286(spermatid development)
chr2	157185834	157186700	diffreps_peak_231222	6.99232	866	NM_006186	NR4A2	33.1935	1.01785e-07	5.46572e-06	up	4929	HZF-3|NOT|NURR1|RNR1|TINUR	MIM:601828|HGNC:HGNC:7981|Ensembl:ENSG00000153234|HPRD:03493|Vega:OTTHUMG00000131950	nuclear receptor subfamily 4 group A member 2		GO:0005654(nucleoplasm)//GO:0005634(nucleus)//GO:0005737(cytoplasm)	GO:0008270(zinc ion binding)//GO:0008013(beta-catenin binding)//GO:0043565(sequence-specific DNA binding)//GO:0003707(steroid hormone receptor activity)//GO:0004879(RNA polymerase II transcription factor activity, ligand-activated sequence-specific DNA binding)//GO:0003677(DNA binding)//GO:0046982(protein heterodimerization activity)//GO:0001077(transcriptional activator activity, RNA polymerase …	GO:0071542(dopaminergic neuron differentiation)//GO:0021952(central nervous system projection neuron axonogenesis)//GO:0000122(negative regulation of transcription from RNA polymerase II promoter)//GO:1904948(midbrain dopaminergic neuron differentiation)//GO:0001975(response to amphetamine)//GO:0071376(cellular response to corticotropin-releasing hormone stimulus)//GO:0045444(fat cell differentia…
chr18	20839301	20839580	diffreps_peak_185825	7.76476	279	NM_138375	CABLES1	32.0658	1.71885e-08	1.6268e-06	up	91768	CABL1|CABLES|HsT2563|IK3-1	MIM:609194|HGNC:HGNC:25097|Ensembl:ENSG00000134508|HPRD:16461|Vega:OTTHUMG00000179186	Cdk5 and Abl enzyme substrate 1		GO:0005634(nucleus)//GO:0005829(cytosol)	GO:0005515(protein binding)	GO:0007049(cell cycle)//GO:0051301(cell division)//GO:0051726(regulation of cell cycle)//GO:0007596(blood coagulation)
chr12	7301601	7301794	diffreps_peak_83516	6.73577	193	NM_014718	CLSTN3	31.7907	1.83751e-07	8.61684e-06	up	9746	CDHR14|CSTN3|alcbeta	MIM:611324|HGNC:HGNC:18371|Ensembl:ENSG00000139182|HPRD:16725|Vega:OTTHUMG00000168167	calsyntenin 3		GO:0016021(integral component of membrane)//GO:0070062(extracellular exosome)//GO:0009986(cell surface)//GO:0016020(membrane)//GO:0043234(protein complex)//GO:0005789(endoplasmic reticulum membrane)//GO:0097481(neuronal postsynaptic density)//GO:0000139(Golgi membrane)//GO:0045211(postsynaptic membrane)	GO:0005509(calcium ion binding)	GO:0007156(homophilic cell adhesion via plasma membrane adhesion molecules)//GO:0007416(synapse assembly)//GO:0051932(synaptic transmission, GABAergic)//GO:0001558(regulation of cell growth)//GO:0050806(positive regulation of synaptic transmission)//GO:1902474(positive regulation of protein localization to synapse)//GO:0035249(synaptic transmission, glutamatergic)//GO:0051965(positive regulation …
chr9	129266841	129267040	diffreps_peak_426627	7.87204	199	NM_033446	MVB12B	31.3462	1.34266e-08	1.41518e-06	up	89853	C9orf28|FAM125B	HGNC:HGNC:23368|Ensembl:ENSG00000196814|HPRD:12952|Vega:OTTHUMG00000020687	multivesicular body subunit 12B	hsa04144(Endocytosis)	GO:0005886(plasma membrane)//GO:0005634(nucleus)//GO:0000813(ESCRT I complex)//GO:0005770(late endosome)//GO:0031902(late endosome membrane)//GO:0070062(extracellular exosome)//GO:0005769(early endosome)//GO:0031982(vesicle)//GO:0005829(cytosol)	GO:0008289(lipid binding)//GO:0043130(ubiquitin binding)//GO:0005515(protein binding)	GO:0048524(positive regulation of viral process)//GO:0042058(regulation of epidermal growth factor receptor signaling pathway)//GO:0015031(protein transport)//GO:0043162(ubiquitin-dependent protein catabolic process via the multivesicular body sorting pathway)//GO:0019075(virus maturation)
chr6	109416312	109416680	diffreps_peak_354504	7.72657	368	ENST00000521277	CEP57L1	28.9545	1.87687e-08	1.71212e-06	up	285753	C6orf182|bA487F23.2|cep57R	HGNC:HGNC:21561|Ensembl:ENSG00000183137|HPRD:10792|Vega:OTTHUMG00000015336	centrosomal protein 57kDa-like 1		GO:0005813(centrosome)//GO:0005575(cellular_component)//GO:0005874(microtubule)//GO:0005737(cytoplasm)	GO:0043015(gamma-tubulin binding)//GO:0008017(microtubule binding)//GO:0003674(molecular_function)//GO:0005515(protein binding)//GO:0042802(identical protein binding)	GO:0000070(mitotic sister chromatid segregation)//GO:0008150(biological_process)//GO:0034453(microtubule anchoring)
chr1	2433801	2434120	diffreps_peak_1277	7.04106	319	NM_001303012	PLCH2	28.8163	9.09783e-08	5.03001e-06	up	9651	PLC-L4|PLC-eta2|PLCL4|PLCeta2	MIM:612836|HGNC:HGNC:29037|Ensembl:ENSG00000149527|Vega:OTTHUMG00000000719	phospholipase C eta 2	hsa00562(Inositol phosphate metabolism)//	GO:0005622(intracellular)//GO:0005886(plasma membrane)//GO:0005575(cellular_component)//GO:0005737(cytoplasm)	GO:0004871(signal transducer activity)//GO:0003674(molecular_function)//GO:0004435(phosphatidylinositol phospholipase C activity)//GO:0005509(calcium ion binding)//GO:0004629(phospholipase C activity)	GO:0008152(metabolic process)//GO:0044281(small molecule metabolic process)//GO:0016042(lipid catabolic process)//GO:0043647(inositol phosphate metabolic process)//GO:0008150(biological_process)//GO:0035556(intracellular signal transduction)//GO:0046488(phosphatidylinositol metabolic process)
chr10	96988400	96988600	diffreps_peak_53447	6.05114	200	NM_207321	ACSM6	28.3488	8.88905e-07	2.99142e-05	up	142827	C10orf129|bA310E22.3	HGNC:HGNC:31665|Ensembl:ENSG00000173124|HPRD:12565|Vega:OTTHUMG00000018808	acyl-CoA synthetase medium-chain family member 6	hsa00650(Butanoate metabolism)//	GO:0005739(mitochondrion)	GO:0005524(ATP binding)//GO:0046872(metal ion binding)//GO:0005525(GTP binding)//GO:0047760(butyrate-CoA ligase activity)	GO:1903955(positive regulation of protein targeting to mitochondrion)//GO:0006631(fatty acid metabolic process)//GO:0031647(regulation of protein stability)
chr8	26228881	26229100	diffreps_peak_394241	7.72194	219	NM_002717	PPP2R2A	28.2237	1.89698e-08	1.72631e-06	up	5520	B55A|B55ALPHA|PR52A|PR55A	MIM:604941|HGNC:HGNC:9304|Ensembl:ENSG00000221914|HPRD:09223|Vega:OTTHUMG00000163850	protein phosphatase 2 regulatory subunit B, alpha	hsa03015(mRNA surveillance pathway)//hsa04071(Sphingolipid signaling pathway)//hsa04151(PI3K-Akt signaling pathway)//hsa04152(AMPK signaling pathway)//hsa04261(Adrenergic signaling in cardiomyocytes)//hsa04390(Hippo signaling pathway)//hsa04530(Tight junction)//hsa04728(Dopaminergic synapse)//hsa05142(Chagas disease (American trypanosomiasis))//hsa05160(Hepatitis C)	GO:0005654(nucleoplasm)//GO:0000159(protein phosphatase type 2A complex)//GO:0005829(cytosol)	GO:0008601(protein phosphatase type 2A regulator activity)//GO:0051721(protein phosphatase 2A binding)//GO:0032403(protein complex binding)//GO:0004722(protein serine/threonine phosphatase activity)//GO:0008757(S-adenosylmethionine-dependent methyltransferase activity)//GO:0005515(protein binding)//GO:0048156(tau protein binding)	GO:0000184(nuclear-transcribed mRNA catabolic process, nonsense-mediated decay)//GO:0043278(response to morphine)//GO:0000086(G2/M transition of mitotic cell cycle)//GO:0010467(gene expression)//GO:0000278(mitotic cell cycle)//GO:0034047(regulation of protein phosphatase type 2A activity)//GO:0007084(mitotic nuclear envelope reassembly)//GO:0006470(protein dephosphorylation)//GO:0032259(methylati…
chr2	157183229	157183432	diffreps_peak_231219	6.35539	203	NM_006186	NR4A2	27.8465	4.41177e-07	1.71523e-05	up	4929	HZF-3|NOT|NURR1|RNR1|TINUR	MIM:601828|HGNC:HGNC:7981|Ensembl:ENSG00000153234|HPRD:03493|Vega:OTTHUMG00000131950	nuclear receptor subfamily 4 group A member 2		GO:0005654(nucleoplasm)//GO:0005634(nucleus)//GO:0005737(cytoplasm)	GO:0008270(zinc ion binding)//GO:0008013(beta-catenin binding)//GO:0043565(sequence-specific DNA binding)//GO:0003707(steroid hormone receptor activity)//GO:0004879(RNA polymerase II transcription factor activity, ligand-activated sequence-specific DNA binding)//GO:0003677(DNA binding)//GO:0046982(protein heterodimerization activity)//GO:0001077(transcriptional activator activity, RNA polymerase …	GO:0071542(dopaminergic neuron differentiation)//GO:0021952(central nervous system projection neuron axonogenesis)//GO:0000122(negative regulation of transcription from RNA polymerase II promoter)//GO:1904948(midbrain dopaminergic neuron differentiation)//GO:0001975(response to amphetamine)//GO:0071376(cellular response to corticotropin-releasing hormone stimulus)//GO:0045444(fat cell differentia…
chr6	132030581	132031180	diffreps_peak_357815	7.08363	599	NM_001145659	CTAGE9	26.9475	8.24842e-08	4.71232e-06	up	643854	-	HGNC:HGNC:37275|Ensembl:ENSG00000236761|Vega:OTTHUMG00000047966	CTAGE family member 9		GO:0016021(integral component of membrane)
chr19	17547141	17547560	diffreps_peak_197505	7.78258	419	NM_001190844	TMEM221	25.4886	1.64975e-08	1.58733e-06	up	100130519	-	HGNC:HGNC:21943|Ensembl:ENSG00000188051|Vega:OTTHUMG00000182858	transmembrane protein 221		GO:0016021(integral component of membrane)
chr3	31701821	31702040	diffreps_peak_272315	7.63142	219	ENST00000429492	OSBPL10	25.1711	2.3366e-08	1.96186e-06	up	114884	ORP10|OSBP9	MIM:606738|HGNC:HGNC:16395|HPRD:09480	oxysterol binding protein like 10		GO:0005856(cytoskeleton)//GO:0005737(cytoplasm)	GO:0015485(cholesterol binding)//GO:0001786(phosphatidylserine binding)	GO:0006869(lipid transport)//GO:0006629(lipid metabolic process)
chr14	23242721	23242925	diffreps_peak_117244	7.80907	204	NM_001126105	SLC7A7	25.1579	1.55214e-08	1.53388e-06	up	9056	LAT3|LPI|MOP-2|Y+LAT1|y+LAT-1	MIM:603593|HGNC:HGNC:11065|Ensembl:ENSG00000155465|HPRD:04667|Vega:OTTHUMG00000028692	solute carrier family 7 (amino acid transporter light chain, y+L system), member 7	hsa04974(Protein digestion and absorption)	GO:0016323(basolateral plasma membrane)//GO:0016021(integral component of membrane)//GO:0005887(integral component of plasma membrane)//GO:0005886(plasma membrane)	GO:0015174(basic amino acid transmembrane transporter activity)//GO:0015297(antiporter activity)//GO:0015171(amino acid transmembrane transporter activity)//GO:0015179(L-amino acid transmembrane transporter activity)	GO:0000821(regulation of arginine metabolic process)//GO:1902475(L-alpha-amino acid transmembrane transport)//GO:0007596(blood coagulation)//GO:0015807(L-amino acid transport)//GO:0050900(leukocyte migration)//GO:1990822(basic amino acid transmembrane transport)//GO:0006865(amino acid transport)//GO:0006520(cellular amino acid metabolic process)//GO:0055085(transmembrane transport)//GO:0006461(pr…
chr4	15003372	15003640	diffreps_peak_298123	7.62009	268	uc003gnh.1	BC113726	24.4342	2.39836e-08	1.99659e-06	up
chr15	76019621	76020027	diffreps_peak_141966	11.168	406	NM_175881	ODF3L1	24.1184	6.7914e-12	3.38681e-08	up	161753	-	HGNC:HGNC:28735|Ensembl:ENSG00000182950|HPRD:11360|Vega:OTTHUMG00000142837	outer dense fiber of sperm tails 3-like 1
chr15	41221701	41221932	diffreps_peak_134308	5.57335	231	NM_019074	DLL4	22.4286	2.67086e-06	7.34752e-05	up	54567	AOS6|hdelta2	MIM:605185|HGNC:HGNC:2910|Ensembl:ENSG00000128917|HPRD:05540|Vega:OTTHUMG00000172511	delta-like 4 (Drosophila)	hsa04330(Notch signaling pathway)	GO:0005886(plasma membrane)//GO:0016021(integral component of membrane)	GO:0005515(protein binding)//GO:0005509(calcium ion binding)//GO:0005112(Notch binding)	GO:0035924(cellular response to vascular endothelial growth factor stimulus)//GO:0010628(positive regulation of gene expression)//GO:0003209(cardiac atrium morphogenesis)//GO:0030217(T cell differentiation)//GO:0061074(regulation of neural retina development)//GO:1903588(negative regulation of blood vessel endothelial cell proliferation involved in sprouting angiogenesis)//GO:0090051(negative reg…
chr15	42092020	42092112	diffreps_peak_134597	7.69814	92	NM_014994	MAPKBP1	21.7632	2.00381e-08	1.78294e-06	up	23005	JNKBP-1|JNKBP1	MIM:616786|HGNC:HGNC:29536|Ensembl:ENSG00000137802|HPRD:17465|Vega:OTTHUMG00000160227	mitogen-activated protein kinase binding protein 1		GO:0005622(intracellular)	GO:0005515(protein binding)	GO:0007256(activation of JNKK activity)
chr2	242577026	242577060	diffreps_peak_243907	5.07189	34	NM_013325	ATG4B	21.3878	8.47433e-06	0.00018977	up	23192	APG4B|AUTL1	MIM:611338|HGNC:HGNC:20790|Ensembl:ENSG00000168397|HPRD:16499|Vega:OTTHUMG00000151514	autophagy related 4B cysteine peptidase	hsa04140(Regulation of autophagy)	GO:0005737(cytoplasm)//GO:0005829(cytosol)	GO:0005515(protein binding)//GO:0008234(cysteine-type peptidase activity)//GO:0004175(endopeptidase activity)//GO:0004197(cysteine-type endopeptidase activity)	GO:0045732(positive regulation of protein catabolic process)//GO:0016236(macroautophagy)//GO:0000045(autophagosome assembly)//GO:0006914(autophagy)//GO:0051697(protein delipidation)//GO:0044804(nucleophagy)//GO:0006501(C-terminal protein lipidation)//GO:0016485(protein processing)//GO:0006508(proteolysis)//GO:0000422(mitophagy)//GO:0015031(protein transport)//GO:0006612(protein targeting to membr…
chrX	135750261	135750328	diffreps_peak_443993	5.3568	67	NM_004840	ARHGEF6	21.0192	4.39741e-06	0.000110234	up	9459	COOL2|Cool-2|MRX46|PIXA|alpha-PIX|alphaPIX	MIM:300267|HGNC:HGNC:685|Ensembl:ENSG00000129675|HPRD:02226|Vega:OTTHUMG00000022518	Rac/Cdc42 guanine nucleotide exchange factor 6	hsa04810(Regulation of actin cytoskeleton)//hsa05212(Pancreatic cancer)	GO:0005622(intracellular)//GO:0030027(lamellipodium)//GO:0005911(cell-cell junction)//GO:0005829(cytosol)	GO:0005089(Rho guanyl-nucleotide exchange factor activity)//GO:0005096(GTPase activator activity)//GO:0005515(protein binding)	GO:0043065(positive regulation of apoptotic process)//GO:0097190(apoptotic signaling pathway)//GO:0007264(small GTPase mediated signal transduction)//GO:0043547(positive regulation of GTPase activity)//GO:0030032(lamellipodium assembly)//GO:0034329(cell junction assembly)//GO:0035023(regulation of Rho protein signal transduction)//GO:0048011(neurotrophin TRK receptor signaling pathway)//GO:000691…
chr3	136676706	136676940	diffreps_peak_286734	7.27253	234	NM_144717	IL20RB	20.8659	5.33911e-08	3.41685e-06	up	53833	DIRS1|FNDC6|IL-20R2	MIM:605621|HGNC:HGNC:6004|Ensembl:ENSG00000174564|HPRD:14594|Vega:OTTHUMG00000159779	interleukin 20 receptor subunit beta	hsa04060(Cytokine-cytokine receptor interaction)//hsa04630(Jak-STAT signaling pathway)	GO:0016021(integral component of membrane)//GO:0005886(plasma membrane)	GO:0004896(cytokine receptor activity)//GO:0042015(interleukin-20 binding)	GO:0032703(negative regulation of interleukin-2 production)//GO:0001808(negative regulation of type IV hypersensitivity)//GO:0032689(negative regulation of interferon-gamma production)//GO:0032753(positive regulation of interleukin-4 production)//GO:0019221(cytokine-mediated signaling pathway)//GO:0048873(homeostasis of number of cells within a tissue)//GO:0002437(inflammatory response to antigen…
chr12	54686101	54686360	diffreps_peak_92135	7.74991	259	NM_006163	NFE2	20.8636	1.77866e-08	1.65914e-06	up	4778	NF-E2|p45	MIM:601490|HGNC:HGNC:7780|Ensembl:ENSG00000123405|HPRD:09030|Vega:OTTHUMG00000169761	nuclear factor, erythroid 2		GO:0005654(nucleoplasm)//GO:0015629(actin cytoskeleton)//GO:0016605(PML body)//GO:0005737(cytoplasm)//GO:0005634(nucleus)	GO:0050699(WW domain binding)//GO:0003700(transcription factor activity, sequence-specific DNA binding)//GO:0043565(sequence-specific DNA binding)//GO:0047485(protein N-terminus binding)//GO:0000976(transcription regulatory region sequence-specific DNA binding)//GO:0005515(protein binding)//GO:0003713(transcription coactivator activity)	GO:0006337(nucleosome disassembly)//GO:0007596(blood coagulation)//GO:0006351(transcription, DNA-templated)//GO:0008015(blood circulation)//GO:0007275(multicellular organism development)//GO:0007599(hemostasis)//GO:0006357(regulation of transcription from RNA polymerase II promoter)//GO:0006355(regulation of transcription, DNA-templated)//GO:0045893(positive regulation of transcription, DNA-templ…
chr12	51318861	51319140	diffreps_peak_91316	6.68827	279	NM_014033	METTL7A	20.4868	2.04987e-07	9.38742e-06	up	25840	AAM-B	HGNC:HGNC:24550|Ensembl:ENSG00000185432|HPRD:13179|Vega:OTTHUMG00000169484	methyltransferase like 7A		GO:0005783(endoplasmic reticulum)//GO:0005811(lipid particle)//GO:0016021(integral component of membrane)//GO:0070062(extracellular exosome)//GO:0016020(membrane)	GO:0008757(S-adenosylmethionine-dependent methyltransferase activity)//GO:0008168(methyltransferase activity)	GO:0032259(methylation)
chr19	11244321	11244505	diffreps_peak_195290	7.10735	184	NM_000527	LDLR	20.1184	7.80992e-08	4.52465e-06	up	3949	FH|FHC|LDLCQ2	MIM:606945|HGNC:HGNC:6547|Ensembl:ENSG00000130164|HPRD:06091|Vega:OTTHUMG00000171935	low density lipoprotein receptor	hsa04144(Endocytosis)//hsa04913(Ovarian steroidogenesis)//	GO:0005886(plasma membrane)//GO:0005887(integral component of plasma membrane)//GO:0045177(apical part of cell)//GO:0043235(receptor complex)//GO:0009986(cell surface)//GO:0034362(low-density lipoprotein particle)//GO:0009897(external side of plasma membrane)//GO:0016020(membrane)//GO:1990666(PCSK9-LDLR complex)//GO:0005794(Golgi apparatus)//GO:0016021(integral component of membrane)//GO:0005770(…	GO:0002020(protease binding)//GO:0005041(low-density lipoprotein receptor activity)//GO:0030229(very-low-density lipoprotein particle receptor activity)//GO:0001618(virus receptor activity)//GO:0030169(low-density lipoprotein particle binding)//GO:0042802(identical protein binding)//GO:0032050(clathrin heavy chain binding)//GO:0004872(receptor activity)//GO:0005515(protein binding)//GO:0001948(gl…	GO:0006897(endocytosis)//GO:0010899(regulation of phosphatidylcholine catabolic process)//GO:0042157(lipoprotein metabolic process)//GO:0044281(small molecule metabolic process)//GO:0006898(receptor-mediated endocytosis)//GO:0006775(fat-soluble vitamin metabolic process)//GO:0015914(phospholipid transport)//GO:2000188(regulation of cholesterol homeostasis)//GO:0030301(cholesterol transport)//GO:0…
chr16	1569881	1570048	diffreps_peak_147630	8.27683	167	NM_014714	IFT140	19.8701	5.28655e-09	8.93455e-07	up	9742	MZSDS|SRTD9|WDTC2|c305C8.4|c380F5.1|gs114	MIM:614620|HGNC:HGNC:29077|Ensembl:ENSG00000187535|HPRD:11093|Vega:OTTHUMG00000128585	intraflagellar transport 140		GO:0005930(axoneme)//GO:0001750(photoreceptor outer segment)//GO:0005813(centrosome)//GO:0030991(intraciliary transport particle A)//GO:0072372(primary cilium)//GO:0097542(ciliary tip)//GO:0032391(photoreceptor connecting cilium)//GO:0036064(ciliary basal body)	GO:0003674(molecular_function)	GO:0035845(photoreceptor cell outer segment organization)//GO:0060041(retina development in camera-type eye)//GO:0007507(heart development)//GO:0048705(skeletal system morphogenesis)//GO:1902017(regulation of cilium assembly)//GO:0021532(neural tube patterning)//GO:0072001(renal system development)//GO:0042384(cilium assembly)//GO:0006996(organelle organization)//GO:0061512(protein localization t…
chr2	87214041	87214260	diffreps_peak_222773	6.77908	219	NM_001024457	RGPD1	19.8156	1.66312e-07	7.98537e-06	up	400966	RGP1|RGPD2|RanBP2L2	MIM:612704|HGNC:HGNC:32414|Ensembl:ENSG00000187627|Vega:OTTHUMG00000153248	RANBP2-like and GRIP domain containing 1	hsa03013(RNA transport)	GO:0005622(intracellular)		GO:0000042(protein targeting to Golgi)
chr6	134490383	134490580	diffreps_peak_357962	7.44525	197	NM_005627	SGK1	19.6565	3.58712e-08	2.59297e-06	up	6446	SGK	MIM:602958|HGNC:HGNC:10810|Ensembl:ENSG00000118515|HPRD:04264|Vega:OTTHUMG00000015613	serum/glucocorticoid regulated kinase 1	hsa04068(FoxO signaling pathway)//hsa04151(PI3K-Akt signaling pathway)//hsa04960(Aldosterone-regulated sodium reabsorption)	GO:0005886(plasma membrane)//GO:0043005(neuron projection)//GO:0048471(perinuclear region of cytoplasm)//GO:0005789(endoplasmic reticulum membrane)//GO:0005829(cytosol)//GO:0005739(mitochondrion)//GO:0005654(nucleoplasm)//GO:0005634(nucleus)//GO:0005737(cytoplasm)	GO:0004674(protein serine/threonine kinase activity)//GO:0015459(potassium channel regulator activity)//GO:0005524(ATP binding)//GO:0017081(chloride channel regulator activity)//GO:0035091(phosphatidylinositol binding)//GO:0004712(protein serine/threonine/tyrosine kinase activity)//GO:0005246(calcium channel regulator activity)//GO:0017080(sodium channel regulator activity)//GO:0048037(cofactor b…	GO:0007019(microtubule depolymerization)//GO:0007616(long-term memory)//GO:0008542(visual learning)//GO:0043066(negative regulation of apoptotic process)//GO:0043402(glucocorticoid mediated signaling pathway)//GO:0051726(regulation of cell cycle)//GO:0060453(regulation of gastric acid secretion)//GO:0034220(ion transmembrane transport)//GO:0006974(cellular response to DNA damage stimulus)//GO:005…
chr4	89857761	89858080	diffreps_peak_305026	7.54933	319	ENST00000509094	FAM13A	19.5795	2.82272e-08	2.20195e-06	up	10144	ARHGAP48|FAM13A1	MIM:613299|HGNC:HGNC:19367|Ensembl:ENSG00000138640|HPRD:10944|Vega:OTTHUMG00000161006	family with sequence similarity 13 member A		GO:0005829(cytosol)	GO:0005096(GTPase activator activity)	GO:0043547(positive regulation of GTPase activity)//GO:0051056(regulation of small GTPase mediated signal transduction)//GO:0007264(small GTPase mediated signal transduction)//GO:0007165(signal transduction)
chr19	7958501	7958700	diffreps_peak_194122	7.21914	199	ENST00000593511	LRRC8E	19.2105	6.03754e-08	3.73537e-06	up	80131	-	MIM:612891|HGNC:HGNC:26272|Ensembl:ENSG00000171017|HPRD:08670|Vega:OTTHUMG00000182455	leucine-rich repeat containing 8 family member E		GO:0016021(integral component of membrane)//GO:0005887(integral component of plasma membrane)//GO:0005886(plasma membrane)//GO:0005737(cytoplasm)	GO:0005225(volume-sensitive anion channel activity)//GO:0005515(protein binding)	GO:0044070(regulation of anion transport)//GO:0098656(anion transmembrane transport)
chr1	29220252	29220349	diffreps_peak_6004	7.55126	97	ENST00000373798	EPB41	19.0423	2.81024e-08	2.1987e-06	up	2035	4.1R|EL1|HE	MIM:130500|HGNC:HGNC:3377|Ensembl:ENSG00000159023|HPRD:00558|Vega:OTTHUMG00000003644	erythrocyte membrane protein band 4.1	hsa04530(Tight junction)	GO:0008091(spectrin)//GO:0005886(plasma membrane)//GO:0030863(cortical cytoskeleton)//GO:0043234(protein complex)//GO:0019898(extrinsic component of membrane)//GO:0014731(spectrin-associated cytoskeleton)//GO:0030054(cell junction)//GO:0005634(nucleus)//GO:0005856(cytoskeleton)//GO:0005737(cytoplasm)	GO:0030507(spectrin binding)//GO:0005200(structural constituent of cytoskeleton)//GO:0003779(actin binding)//GO:0005198(structural molecule activity)//GO:0005516(calmodulin binding)//GO:0005545(1-phosphatidylinositol binding)//GO:0005515(protein binding)	GO:0030036(actin cytoskeleton organization)//GO:0008015(blood circulation)//GO:0032092(positive regulation of protein binding)//GO:0030866(cortical actin cytoskeleton organization)
chr2	152976641	152976920	diffreps_peak_230578	7.02346	279	NM_005843	STAM2	18.561	9.47414e-08	5.18003e-06	up	10254	Hbp|STAM2A|STAM2B	MIM:606244|HGNC:HGNC:11358|Ensembl:ENSG00000115145|HPRD:05876|Vega:OTTHUMG00000131885	signal transducing adaptor molecule 2	hsa04144(Endocytosis)//hsa04630(Jak-STAT signaling pathway)	GO:0033565(ESCRT-0 complex)//GO:0043231(intracellular membrane-bounded organelle)//GO:0005829(cytosol)//GO:0031901(early endosome membrane)//GO:0005654(nucleoplasm)//GO:0005737(cytoplasm)	GO:0005515(protein binding)	GO:0061024(membrane organization)//GO:0006886(intracellular protein transport)//GO:0042059(negative regulation of epidermal growth factor receptor signaling pathway)//GO:0007173(epidermal growth factor receptor signaling pathway)//GO:0036258(multivesicular body assembly)//GO:0006914(autophagy)//GO:0016197(endosomal transport)
chr2	88828781	88829103	diffreps_peak_223101	6.86075	322	NM_152670	TEX37	18.2159	1.37799e-07	6.91709e-06	up	200523	C2orf51|TSC21	HGNC:HGNC:26341|Ensembl:ENSG00000172073|HPRD:08688|Vega:OTTHUMG00000130332	testis expressed 37		GO:0005634(nucleus)	GO:0005515(protein binding)
chr2	55179730	55179829	diffreps_peak_216843	7.5076	99	NM_001039753	EML6	18.0933	3.10743e-08	2.34632e-06	up	400954	-	HGNC:HGNC:35412|Ensembl:ENSG00000214595|Vega:OTTHUMG00000152035	echinoderm microtubule associated protein like 6		GO:0005874(microtubule)//GO:0005737(cytoplasm)
chr6	15524281	15524580	diffreps_peak_340574	6.91104	299	NM_183040	DTNBP1	17.9474	1.22733e-07	6.31108e-06	up	84062	BLOC1S8|DBND|HPS7|My031|SDY	MIM:607145|HGNC:HGNC:17328|Ensembl:ENSG00000047579|HPRD:06190|Vega:OTTHUMG00000014295	dystrobrevin binding protein 1		GO:0045211(postsynaptic membrane)//GO:0030672(synaptic vesicle membrane)//GO:0010008(endosome membrane)//GO:0030424(axon)//GO:0031083(BLOC-1 complex)//GO:0005789(endoplasmic reticulum membrane)//GO:0005829(cytosol)//GO:0014069(postsynaptic density)//GO:0043005(neuron projection)//GO:0030054(cell junction)//GO:0030426(growth cone)//GO:0033162(melanosome membrane)//GO:0005634(nucleus)//GO:0016528(s…	GO:0005515(protein binding)	GO:0061024(membrane organization)//GO:0031175(neuron projection development)//GO:0032438(melanosome organization)//GO:0006892(post-Golgi vesicle-mediated transport)//GO:0007596(blood coagulation)//GO:0010628(positive regulation of gene expression)//GO:0060159(regulation of dopamine receptor signaling pathway)//GO:0048812(neuron projection morphogenesis)//GO:0060155(platelet dense granule organiza…
chr14	33293761	33294021	diffreps_peak_119180	7.53583	260	NM_004274	AKAP6	17.8174	2.91188e-08	2.24405e-06	up	9472	ADAP100|ADAP6|AKAP100|PRKA6|mAKAP	MIM:604691|HGNC:HGNC:376|HPRD:05257	A-kinase anchoring protein 6		GO:0016529(sarcoplasmic reticulum)//GO:0048471(perinuclear region of cytoplasm)//GO:0005635(nuclear envelope)//GO:0005901(caveola)//GO:0031965(nuclear membrane)//GO:0014704(intercalated disc)//GO:0034704(calcium channel complex)//GO:0014701(junctional sarcoplasmic reticulum membrane)//GO:0030315(T-tubule)//GO:0005737(cytoplasm)	GO:0034237(protein kinase A regulatory subunit binding)//GO:0044325(ion channel binding)//GO:0008179(adenylate cyclase binding)//GO:0043495(protein anchor)//GO:0032947(protein complex scaffold)//GO:0005515(protein binding)//GO:0051018(protein kinase A binding)	GO:0010738(regulation of protein kinase A signaling)//GO:0010880(regulation of release of sequestered calcium ion into cytosol by sarcoplasmic reticulum)//GO:0061051(positive regulation of cell growth involved in cardiac muscle cell development)//GO:1902261(positive regulation of delayed rectifier potassium channel activity)//GO:0019933(cAMP-mediated signaling)//GO:0071320(cellular response to cA…
chr2	157181541	157182512	diffreps_peak_231218	6.01146	971	NM_006186	NR4A2	17.7065	9.73955e-07	3.22789e-05	up	4929	HZF-3|NOT|NURR1|RNR1|TINUR	MIM:601828|HGNC:HGNC:7981|Ensembl:ENSG00000153234|HPRD:03493|Vega:OTTHUMG00000131950	nuclear receptor subfamily 4 group A member 2		GO:0005654(nucleoplasm)//GO:0005634(nucleus)//GO:0005737(cytoplasm)	GO:0008270(zinc ion binding)//GO:0008013(beta-catenin binding)//GO:0043565(sequence-specific DNA binding)//GO:0003707(steroid hormone receptor activity)//GO:0004879(RNA polymerase II transcription factor activity, ligand-activated sequence-specific DNA binding)//GO:0003677(DNA binding)//GO:0046982(protein heterodimerization activity)//GO:0001077(transcriptional activator activity, RNA polymerase …	GO:0071542(dopaminergic neuron differentiation)//GO:0021952(central nervous system projection neuron axonogenesis)//GO:0000122(negative regulation of transcription from RNA polymerase II promoter)//GO:1904948(midbrain dopaminergic neuron differentiation)//GO:0001975(response to amphetamine)//GO:0071376(cellular response to corticotropin-releasing hormone stimulus)//GO:0045444(fat cell differentia…
chr11	12345524	12345617	diffreps_peak_62624	5.65787	93	NM_032867	MICALCL	17.6053	2.19851e-06	6.2627e-05	up	84953	Ebitein1	MIM:612355|HGNC:HGNC:25933|Ensembl:ENSG00000133808|HPRD:08610|Vega:OTTHUMG00000165777	MICAL C-terminal like		GO:0005737(cytoplasm)	GO:0051019(mitogen-activated protein kinase binding)	GO:0007275(multicellular organism development)//GO:0007283(spermatogenesis)//GO:0008150(biological_process)//GO:0030154(cell differentiation)
chr19	814441	814749	diffreps_peak_191131	7.34969	308	NM_024888	LPPR3	17.1755	4.46998e-08	3.02107e-06	up
chr8	125564461	125564680	diffreps_peak_405880	7.65268	219	NM_014751	MTSS1	16.8553	2.22493e-08	1.90013e-06	up	9788	MIM|MIMA|MIMB	MIM:608486|HGNC:HGNC:20443|Ensembl:ENSG00000170873|HPRD:12243|Vega:OTTHUMG00000048189	metastasis suppressor 1		GO:0005912(adherens junction)//GO:0015629(actin cytoskeleton)//GO:0001726(ruffle)//GO:0005737(cytoplasm)//GO:0030139(endocytic vesicle)	GO:0003785(actin monomer binding)//GO:0005102(receptor binding)//GO:0003779(actin binding)//GO:0042802(identical protein binding)//GO:0051015(actin filament binding)//GO:0005515(protein binding)	GO:0098792(xenophagy)//GO:0030041(actin filament polymerization)//GO:0032233(positive regulation of actin filament bundle assembly)//GO:0030282(bone mineralization)//GO:0007169(transmembrane receptor protein tyrosine kinase signaling pathway)//GO:0061333(renal tubule morphogenesis)//GO:0071498(cellular response to fluid shear stress)//GO:0034334(adherens junction maintenance)//GO:2001013(epitheli…
chr1	65880041	65880240	diffreps_peak_13532	7.44265	199	NM_014787	DNAJC6	16.633	3.60871e-08	2.60195e-06	up	9829	DJC6|PARK19	MIM:608375|HGNC:HGNC:15469|Ensembl:ENSG00000116675|HPRD:16326|Vega:OTTHUMG00000009066	DnaJ heat shock protein family (Hsp40) member C6	hsa04144(Endocytosis)	GO:0097481(neuronal postsynaptic density)//GO:0005829(cytosol)	GO:0017124(SH3 domain binding)//GO:0004725(protein tyrosine phosphatase activity)	GO:0061024(membrane organization)//GO:2000369(regulation of clathrin-mediated endocytosis)//GO:0035335(peptidyl-tyrosine dephosphorylation)//GO:0006892(post-Golgi vesicle-mediated transport)//GO:0072318(clathrin coat disassembly)
chr15	79760528	79760660	diffreps_peak_142778	5.32133	132	NM_015206	KIAA1024	16.5921	4.77168e-06	0.000117769	up	23251	-	HGNC:HGNC:29172|Ensembl:ENSG00000169330|HPRD:17206|Vega:OTTHUMG00000172073	KIAA1024		GO:0016021(integral component of membrane)
chr12	75784981	75785130	diffreps_peak_96604	5.5463	149	NM_152436	GLIPR1L2	16.5263	2.84253e-06	7.72616e-05	up	144321	-	MIM:610394|HGNC:HGNC:28592|Ensembl:ENSG00000180481|HPRD:17538|Vega:OTTHUMG00000169756	GLI pathogenesis-related 1 like 2		GO:0016021(integral component of membrane)
chr6	132269316	132269400	diffreps_peak_357822	7.34092	84	NM_001901	CTGF	16.3993	4.56118e-08	3.06415e-06	up	1490	CCN2|HCS24|IGFBP8|NOV2	MIM:121009|HGNC:HGNC:2500|Ensembl:ENSG00000118523|HPRD:00412|Vega:OTTHUMG00000015573	connective tissue growth factor	hsa04390(Hippo signaling pathway)	GO:0005886(plasma membrane)//GO:0005576(extracellular region)//GO:0005938(cell cortex)//GO:0048471(perinuclear region of cytoplasm)//GO:0005794(Golgi apparatus)//GO:0005829(cytosol)//GO:0043231(intracellular membrane-bounded organelle)//GO:0005578(proteinaceous extracellular matrix)//GO:0005615(extracellular space)//GO:0005801(cis-Golgi network)	GO:0008083(growth factor activity)//GO:0008201(heparin binding)//GO:0001968(fibronectin binding)//GO:0005178(integrin binding)//GO:0005520(insulin-like growth factor binding)//GO:0005515(protein binding)//GO:0008022(protein C-terminus binding)	GO:0070374(positive regulation of ERK1 and ERK2 cascade)//GO:0072593(reactive oxygen species metabolic process)//GO:0070278(extracellular matrix constituent secretion)//GO:0010260(organ senescence)//GO:0070318(positive regulation of G0 to G1 transition)//GO:0010628(positive regulation of gene expression)//GO:0001502(cartilage condensation)//GO:0060548(negative regulation of cell death)//GO:001647…
chr3	122513900	122514020	diffreps_peak_283841	7.65382	120	NM_032839	DIRC2	16.1969	2.21913e-08	1.89691e-06	up	84925	RCC4	MIM:602773|HGNC:HGNC:16628|Ensembl:ENSG00000138463|HPRD:04142|Vega:OTTHUMG00000159553	disrupted in renal carcinoma 2		GO:0005765(lysosomal membrane)//GO:0016021(integral component of membrane)		GO:0006810(transport)
chr3	38406761	38406776	diffreps_peak_273339	6.19721	15	NM_005108	XYLB	15.9545	6.35022e-07	2.28303e-05	up	9942	-	MIM:604049|HGNC:HGNC:12839|Ensembl:ENSG00000093217|HPRD:06812|Vega:OTTHUMG00000131294	xylulokinase homolog (H. influenzae)	hsa00040(Pentose and glucuronate interconversions)//	GO:0070062(extracellular exosome)//GO:0005737(cytoplasm)//GO:0005829(cytosol)	GO:0005524(ATP binding)//GO:0004856(xylulokinase activity)	GO:0019640(glucuronate catabolic process to xylulose 5-phosphate)//GO:0044281(small molecule metabolic process)//GO:0042732(D-xylose metabolic process)//GO:0005997(xylulose metabolic process)//GO:0005998(xylulose catabolic process)//GO:0005975(carbohydrate metabolic process)//GO:0006091(generation of precursor metabolites and energy)//GO:0046835(carbohydrate phosphorylation)
chr3	51378701	51378816	diffreps_peak_276366	5.01674	115	NM_004947	DOCK3	15.7895	9.62187e-06	0.000210997	up	1795	MOCA|PBP	MIM:603123|HGNC:HGNC:2989|Ensembl:ENSG00000088538|HPRD:10341|Vega:OTTHUMG00000156892	dedicator of cytokinesis 3		GO:0005737(cytoplasm)	GO:0017124(SH3 domain binding)//GO:0005515(protein binding)//GO:0005085(guanyl-nucleotide exchange factor activity)	GO:0007264(small GTPase mediated signal transduction)//GO:0043547(positive regulation of GTPase activity)
chr13	99108041	99108300	diffreps_peak_114137	6.73758	259	ENST00000418038	STK24	15.6435	1.82989e-07	8.58716e-06	up	8428	HEL-S-95|MST3|MST3B|STE20|STK3	MIM:604984|HGNC:HGNC:11403|Ensembl:ENSG00000102572|HPRD:10385	serine/threonine kinase 24		GO:0070062(extracellular exosome)//GO:0016020(membrane)//GO:0005829(cytosol)//GO:0005654(nucleoplasm)//GO:0005730(nucleolus)//GO:0005634(nucleus)//GO:0005737(cytoplasm)	GO:0004674(protein serine/threonine kinase activity)//GO:0004672(protein kinase activity)//GO:0005524(ATP binding)//GO:0048365(Rac GTPase binding)//GO:0046872(metal ion binding)//GO:0005515(protein binding)	GO:0006921(cellular component disassembly involved in execution phase of apoptosis)//GO:0007266(Rho protein signal transduction)//GO:0032147(activation of protein kinase activity)//GO:0030336(negative regulation of cell migration)//GO:0006468(protein phosphorylation)//GO:0007346(regulation of mitotic cell cycle)//GO:0097194(execution phase of apoptosis)//GO:0012501(programmed cell death)//GO:0008…
chr7	22157855	22157880	diffreps_peak_367436	6.42778	25	ENST00000401957	RAPGEF5	15.3158	3.73443e-07	1.5021e-05	up	9771	GFR|MR-GEF|REPAC	MIM:609527|HGNC:HGNC:16862|Ensembl:ENSG00000136237|HPRD:15208|Vega:OTTHUMG00000152525	Rap guanine nucleotide exchange factor 5	hsa04014(Ras signaling pathway)//hsa04015(Rap1 signaling pathway)	GO:0005622(intracellular)//GO:0005634(nucleus)	GO:0005088(Ras guanyl-nucleotide exchange factor activity)//GO:0017034(Rap guanyl-nucleotide exchange factor activity)//GO:0005085(guanyl-nucleotide exchange factor activity)//GO:0030742(GTP-dependent protein binding)	GO:0007399(nervous system development)//GO:0035556(intracellular signal transduction)//GO:0007264(small GTPase mediated signal transduction)//GO:0043547(positive regulation of GTPase activity)
chr19	55684821	55685052	diffreps_peak_207295	7.37244	231	NM_003180	SYT5	15.2893	4.24189e-08	2.90602e-06	up	6861	-	MIM:600782|HGNC:HGNC:11513|HPRD:02870	synaptotagmin 5		GO:0016021(integral component of membrane)//GO:0055038(recycling endosome membrane)//GO:0043005(neuron projection)//GO:0048471(perinuclear region of cytoplasm)//GO:0031045(dense core granule)//GO:0030054(cell junction)//GO:0030672(synaptic vesicle membrane)//GO:0043025(neuronal cell body)	GO:0005544(calcium-dependent phospholipid binding)//GO:0046982(protein heterodimerization activity)//GO:0019905(syntaxin binding)//GO:0005509(calcium ion binding)//GO:0030276(clathrin binding)	GO:0007268(synaptic transmission)//GO:0050796(regulation of insulin secretion)//GO:0006112(energy reserve metabolic process)//GO:0044281(small molecule metabolic process)//GO:0048488(synaptic vesicle endocytosis)
chr12	21788274	21788280	diffreps_peak_86482	6.75259	6	NM_002300	LDHB	15.2483	1.76771e-07	8.36941e-06	up	3945	HEL-S-281|LDH-B|LDH-H|LDHBD|TRG-5	MIM:150100|HGNC:HGNC:6541|Ensembl:ENSG00000111716|HPRD:01026|Vega:OTTHUMG00000133760	lactate dehydrogenase B	hsa00010(Glycolysis / Gluconeogenesis)//hsa00270(Cysteine and methionine metabolism)//hsa00620(Pyruvate metabolism)//hsa00640(Propanoate metabolism)//	GO:0043209(myelin sheath)//GO:0016020(membrane)//GO:0005829(cytosol)//GO:0045121(membrane raft)//GO:0070062(extracellular exosome)//GO:0005739(mitochondrion)//GO:0005737(cytoplasm)	GO:0019900(kinase binding)//GO:0051287(NAD binding)//GO:0042802(identical protein binding)//GO:0016616(oxidoreductase activity, acting on the CH-OH group of donors, NAD or NADP as acceptor)//GO:0005515(protein binding)//GO:0004459(L-lactate dehydrogenase activity)	GO:0055114(oxidation-reduction process)//GO:0019752(carboxylic acid metabolic process)//GO:0044237(cellular metabolic process)//GO:0005975(carbohydrate metabolic process)//GO:0006089(lactate metabolic process)//GO:0019674(NAD metabolic process)//GO:0044281(small molecule metabolic process)//GO:0006090(pyruvate metabolic process)
chr14	66210461	66210680	diffreps_peak_123990	6.36161	219	NM_004480	FUT8	15.1835	4.34903e-07	1.69536e-05	up	2530	-	MIM:602589|HGNC:HGNC:4019|Ensembl:ENSG00000033170|HPRD:03994|Vega:OTTHUMG00000142818	fucosyltransferase 8 (alpha (1,6) fucosyltransferase)	hsa00510(N-Glycan biosynthesis)//hsa00533(Glycosaminoglycan biosynthesis - keratan sulfate)//	GO:0016021(integral component of membrane)//GO:0070062(extracellular exosome)//GO:0016020(membrane)//GO:0005794(Golgi apparatus)//GO:0032580(Golgi cisterna membrane)//GO:0000139(Golgi membrane)//GO:0005737(cytoplasm)	GO:0017124(SH3 domain binding)//GO:0008424(glycoprotein 6-alpha-L-fucosyltransferase activity)//GO:0016757(transferase activity, transferring glycosyl groups)	GO:0043112(receptor metabolic process)//GO:0033578(protein glycosylation in Golgi)//GO:0008152(metabolic process)//GO:0009312(oligosaccharide biosynthetic process)//GO:0006491(N-glycan processing)//GO:0042355(L-fucose catabolic process)//GO:0044267(cellular protein metabolic process)//GO:0016477(cell migration)//GO:0001701(in utero embryonic development)//GO:0043687(post-translational protein mod…
chr2	132552881	132553160	diffreps_peak_228678	7.72099	279	NM_214461	C2orf27B	14.7969	1.90111e-08	1.72647e-06	up	408029	-	HGNC:HGNC:33824|HPRD:14664	chromosome 2 open reading frame 27B
chr20	6104061	6104191	diffreps_peak_245571	6.28755	130	NM_017671	FERMT1	14.6	5.15765e-07	1.94319e-05	up	55612	C20orf42|DTGCU2|KIND1|UNC112A|URP1	MIM:607900|HGNC:HGNC:15889|Ensembl:ENSG00000101311|HPRD:06388|Vega:OTTHUMG00000031826	fermitin family member 1		GO:0031941(filamentous actin)//GO:0032587(ruffle membrane)//GO:0030054(cell junction)//GO:0005925(focal adhesion)//GO:0005829(cytosol)		GO:0051546(keratinocyte migration)//GO:0090162(establishment of epithelial cell polarity)//GO:0007155(cell adhesion)//GO:0043616(keratinocyte proliferation)
chr20	25481475	25481646	diffreps_peak_247664	7.45545	171	NM_025176	NINL	14.5769	3.50392e-08	2.54971e-06	up	22981	NLP	MIM:609580|HGNC:HGNC:29163|Ensembl:ENSG00000101004|HPRD:11120|Vega:OTTHUMG00000032127	ninein like		GO:0005815(microtubule organizing center)//GO:0005874(microtubule)//GO:0005829(cytosol)	GO:0005515(protein binding)//GO:0005509(calcium ion binding)	GO:0000086(G2/M transition of mitotic cell cycle)//GO:0000278(mitotic cell cycle)//GO:0006996(organelle organization)
chr16	57279037	57279160	diffreps_peak_157099	5.37289	123	NM_012106	ARL2BP	14.5114	4.23749e-06	0.000107095	up	23568	BART|BART1|RP66	MIM:615407|HGNC:HGNC:17146|Ensembl:ENSG00000102931|HPRD:09808|Vega:OTTHUMG00000133459	ADP ribosylation factor like GTPase 2 binding protein		GO:0005758(mitochondrial intermembrane space)//GO:0030496(midbody)//GO:0005829(cytosol)//GO:0005813(centrosome)//GO:0005819(spindle)//GO:0005759(mitochondrial matrix)//GO:0005929(cilium)//GO:0005634(nucleus)	GO:0030695(GTPase regulator activity)//GO:0005515(protein binding)//GO:0003713(transcription coactivator activity)	GO:0051457(maintenance of protein location in nucleus)//GO:0050790(regulation of catalytic activity)//GO:0044281(small molecule metabolic process)//GO:0050796(regulation of insulin secretion)//GO:0006112(energy reserve metabolic process)//GO:1903506(regulation of nucleic acid-templated transcription)//GO:0042517(positive regulation of tyrosine phosphorylation of Stat3 protein)//GO:0007165(signal …
chr2	74644508	74644844	diffreps_peak_220591	5.96454	336	NM_001145054	C2orf81	14.4947	1.08509e-06	3.53017e-05	up	388963	hCG40743	HGNC:HGNC:34350|Ensembl:ENSG00000159239	chromosome 2 open reading frame 81				GO:0006355(regulation of transcription, DNA-templated)
chr8	100889221	100889420	diffreps_peak_402532	7.41148	199	NM_017890	VPS13B	14.4132	3.87723e-08	2.72575e-06	up	157680	CHS1|COH1	MIM:607817|HGNC:HGNC:2183|Ensembl:ENSG00000132549|HPRD:06379|Vega:OTTHUMG00000140383	vacuolar protein sorting 13 homolog B (yeast)				GO:0015031(protein transport)
chr12	6730061	6730440	diffreps_peak_83175	6.36667	379	NM_020400	LPAR5	14.0734	4.29858e-07	1.67846e-05	up	57121	GPR92|GPR93|KPG_010|LPA5	MIM:606926|HGNC:HGNC:13307|Ensembl:ENSG00000184574|HPRD:09495|Vega:OTTHUMG00000168713	lysophosphatidic acid receptor 5	hsa04015(Rap1 signaling pathway)//	GO:0005886(plasma membrane)//GO:0005575(cellular_component)//GO:0016021(integral component of membrane)	GO:0003674(molecular_function)//GO:0004930(G-protein coupled receptor activity)	GO:0007186(G-protein coupled receptor signaling pathway)//GO:0008150(biological_process)
chr19	16269081	16269386	diffreps_peak_196917	7.2918	305	ENST00000588246	HSH2D	13.687	5.10735e-08	3.30953e-06	up	84941	ALX|HSH2	MIM:608349|HGNC:HGNC:24920|Ensembl:ENSG00000196684|HPRD:12219|Vega:OTTHUMG00000182256	hematopoietic SH2 domain containing		GO:0005739(mitochondrion)//GO:0005634(nucleus)//GO:0005829(cytosol)	GO:0005515(protein binding)//GO:0005070(SH3/SH2 adaptor activity)	GO:0042110(T cell activation)//GO:0051902(negative regulation of mitochondrial depolarization)//GO:0002903(negative regulation of B cell apoptotic process)//GO:0009967(positive regulation of signal transduction)
chr16	67697021	67697224	diffreps_peak_158142	6.76427	203	NM_032140	ENKD1	13.4567	1.72081e-07	8.18471e-06	up	84080	C16orf48|DAKV6410	HGNC:HGNC:25246|Ensembl:ENSG00000124074|HPRD:13151|Vega:OTTHUMG00000137550	enkurin domain containing 1		GO:0005881(cytoplasmic microtubule)//GO:0015630(microtubule cytoskeleton)	GO:0005515(protein binding)
chr13	52345501	52345631	diffreps_peak_111211	7.53258	130	NM_001031719	DHRS12	13.2874	2.93373e-08	2.25599e-06	up	79758	SDR40C1	MIM:616163|HGNC:HGNC:25832|Ensembl:ENSG00000102796|HPRD:07833|Vega:OTTHUMG00000016952	dehydrogenase/reductase (SDR family) member 12			GO:0016491(oxidoreductase activity)	GO:0055114(oxidation-reduction process)
chr2	121980141	121980360	diffreps_peak_227614	7.10497	219	NM_014553	TFCP2L1	13.2465	7.85287e-08	4.54212e-06	up	29842	CRTR1|LBP-9|LBP9	MIM:609785|HGNC:HGNC:17925|Ensembl:ENSG00000115112|HPRD:18175|Vega:OTTHUMG00000131443	transcription factor CP2-like 1		GO:0016020(membrane)//GO:0005634(nucleus)//GO:0005737(cytoplasm)	GO:0043565(sequence-specific DNA binding)//GO:0003714(transcription corepressor activity)//GO:0003700(transcription factor activity, sequence-specific DNA binding)	GO:0000902(cell morphogenesis)//GO:0008340(determination of adult lifespan)//GO:0002070(epithelial cell maturation)//GO:0007431(salivary gland development)//GO:0006351(transcription, DNA-templated)//GO:0007565(female pregnancy)//GO:0000122(negative regulation of transcription from RNA polymerase II promoter)//GO:0006357(regulation of transcription from RNA polymerase II promoter)//GO:0006694(ster…
chr12	30862485	30862640	diffreps_peak_87720	7.41208	155	NM_023925	CAPRIN2	12.9227	3.87185e-08	2.72318e-06	up	65981	C1QDC1|EEG-1|EEG1|RNG140	MIM:610375|HGNC:HGNC:21259|Ensembl:ENSG00000110888|HPRD:12711|Vega:OTTHUMG00000169185	caprin family member 2		GO:0005813(centrosome)//GO:0005634(nucleus)//GO:0043235(receptor complex)//GO:0005739(mitochondrion)//GO:0005737(cytoplasm)	GO:0005102(receptor binding)//GO:0003723(RNA binding)//GO:0005515(protein binding)	GO:0061003(positive regulation of dendritic spine morphogenesis)//GO:0090263(positive regulation of canonical Wnt signaling pathway)//GO:0033138(positive regulation of peptidyl-serine phosphorylation)//GO:0017148(negative regulation of translation)//GO:0032092(positive regulation of protein binding)//GO:0045944(positive regulation of transcription from RNA polymerase II promoter)//GO:0050775(posi…
chr4	77079891	77080000	diffreps_peak_303213	5.40397	109	NM_005506	SCARB2	12.878	3.94483e-06	0.000100912	up	950	AMRF|CD36L2|EPM4|HLGP85|LGP85|LIMP-2|LIMPII|SR-BII	MIM:602257|HGNC:HGNC:1665|Ensembl:ENSG00000138760|HPRD:03772|Vega:OTTHUMG00000130099	scavenger receptor class B member 2	hsa04142(Lysosome)	GO:0005764(lysosome)//GO:0070062(extracellular exosome)//GO:0016020(membrane)//GO:0016021(integral component of membrane)//GO:0043202(lysosomal lumen)//GO:0005765(lysosomal membrane)//GO:0005925(focal adhesion)	GO:0004872(receptor activity)//GO:0001618(virus receptor activity)//GO:0019899(enzyme binding)//GO:0005515(protein binding)	GO:0006622(protein targeting to lysosome)//GO:0007155(cell adhesion)//GO:0046718(viral entry into host cell)
chr20	60971370	60971460	diffreps_peak_253592	12.7508	90	NM_031215	CABLES2	12.7991	1.77488e-13	8.39496e-09	up	81928	C20orf150|dJ908M14.2|ik3-2	HGNC:HGNC:16143|Ensembl:ENSG00000149679|HPRD:12994|Vega:OTTHUMG00000032912	Cdk5 and Abl enzyme substrate 2				GO:0007049(cell cycle)//GO:0051301(cell division)//GO:0051726(regulation of cell cycle)
chr15	101791761	101791960	diffreps_peak_146672	10.7868	199	NM_014918	CHSY1	12.5276	1.63378e-11	5.36018e-08	up	22856	CHSY|CSS1|ChSy-1|TPBS	MIM:608183|HGNC:HGNC:17198|Ensembl:ENSG00000131873|HPRD:10493|Vega:OTTHUMG00000149873	chondroitin sulfate synthase 1	hsa00532(Glycosaminoglycan biosynthesis - chondroitin sulfate / dermatan sulfate)//	GO:0016020(membrane)//GO:0016021(integral component of membrane)//GO:0005576(extracellular region)//GO:0000139(Golgi membrane)//GO:0032580(Golgi cisterna membrane)	GO:0050510(N-acetylgalactosaminyl-proteoglycan 3-beta-glucuronosyltransferase activity)//GO:0047238(glucuronosyl-N-acetylgalactosaminyl-proteoglycan 4-beta-N-acetylgalactosaminyltransferase activity)//GO:0046872(metal ion binding)	GO:0045880(positive regulation of smoothened signaling pathway)//GO:0009954(proximal/distal pattern formation)//GO:0031667(response to nutrient levels)//GO:0002063(chondrocyte development)//GO:0044281(small molecule metabolic process)//GO:0030206(chondroitin sulfate biosynthetic process)//GO:0005975(carbohydrate metabolic process)//GO:0060349(bone morphogenesis)//GO:0051923(sulfation)//GO:0030204…
chr20	16253321	16253740	diffreps_peak_246514	8.276	419	NM_024704	KIF16B	12.4	5.29669e-09	8.94104e-07	up	55614	C20orf23|KISC20ORF|SNX23	HGNC:HGNC:15869|Ensembl:ENSG00000089177|HPRD:10731|Vega:OTTHUMG00000031927	kinesin family member 16B		GO:0005768(endosome)//GO:0005871(kinesin complex)//GO:0005769(early endosome)//GO:0005874(microtubule)//GO:0031901(early endosome membrane)	GO:0017137(Rab GTPase binding)//GO:0003777(microtubule motor activity)//GO:0005524(ATP binding)//GO:0035091(phosphatidylinositol binding)//GO:0008574(ATP-dependent microtubule motor activity, plus-end-directed)//GO:0043325(phosphatidylinositol-3,4-bisphosphate binding)//GO:0005547(phosphatidylinositol-3,4,5-trisphosphate binding)//GO:0032266(phosphatidylinositol-3-phosphate binding)//GO:0008017(m…	GO:0008152(metabolic process)//GO:0007018(microtubule-based movement)//GO:0007173(epidermal growth factor receptor signaling pathway)//GO:0030705(cytoskeleton-dependent intracellular transport)//GO:0007492(endoderm development)//GO:0006895(Golgi to endosome transport)//GO:0032801(receptor catabolic process)//GO:0001919(regulation of receptor recycling)//GO:0001704(formation of primary germ layer)…
chr19	33098540	33098600	diffreps_peak_199175	6.33067	60	NM_032139	ANKRD27	12.3565	4.67017e-07	1.79309e-05	up	84079	PP12899|VARP	HGNC:HGNC:25310|Ensembl:ENSG00000105186|HPRD:10650|Vega:OTTHUMG00000180225	ankyrin repeat domain 27		GO:0005886(plasma membrane)//GO:0030659(cytoplasmic vesicle membrane)//GO:0030133(transport vesicle)//GO:0016020(membrane)//GO:0005764(lysosome)//GO:0005770(late endosome)//GO:0043005(neuron projection)//GO:0097422(tubular endosome)//GO:0042470(melanosome)//GO:0005769(early endosome)//GO:0005737(cytoplasm)	GO:0000149(SNARE binding)//GO:0005096(GTPase activator activity)//GO:0005515(protein binding)//GO:0005085(guanyl-nucleotide exchange factor activity)//GO:0017137(Rab GTPase binding)	GO:0035544(negative regulation of SNARE complex assembly)//GO:0035646(endosome to melanosome transport)//GO:1990126(retrograde transport, endosome to plasma membrane)//GO:0050775(positive regulation of dendrite morphogenesis)//GO:0043547(positive regulation of GTPase activity)//GO:0048812(neuron projection morphogenesis)//GO:0045022(early endosome to late endosome transport)//GO:0015031(protein t…
chr16	22277710	22277840	diffreps_peak_152438	6.2919	130	NM_013302	EEF2K	12.2606	5.10619e-07	1.92593e-05	up	29904	HSU93850|eEF-2K	MIM:606968|HGNC:HGNC:24615|Ensembl:ENSG00000103319|HPRD:07369|Vega:OTTHUMG00000094771	eukaryotic elongation factor 2 kinase	hsa04152(AMPK signaling pathway)//hsa04921(Oxytocin signaling pathway)	GO:0014069(postsynaptic density)//GO:0005737(cytoplasm)//GO:0005829(cytosol)	GO:0004674(protein serine/threonine kinase activity)//GO:0004686(elongation factor-2 kinase activity)//GO:0008135(translation factor activity, RNA binding)//GO:0005524(ATP binding)//GO:0005516(calmodulin binding)//GO:0004672(protein kinase activity)//GO:0005509(calcium ion binding)	GO:0008286(insulin receptor signaling pathway)//GO:0031952(regulation of protein autophosphorylation)//GO:0061003(positive regulation of dendritic spine morphogenesis)//GO:0006468(protein phosphorylation)//GO:0071320(cellular response to cAMP)//GO:0006414(translational elongation)//GO:0046777(protein autophosphorylation)//GO:0002931(response to ischemia)//GO:0043066(negative regulation of apoptot…
chr4	164449861	164450060	diffreps_peak_312622	11.9984	199	NM_017923	MARCH1	12.235	1.00374e-12	1.49367e-08	up	55016	MARCH-I|RNF171	MIM:613331|HGNC:HGNC:26077|Ensembl:ENSG00000145416|HPRD:07940|Vega:OTTHUMG00000161204	membrane associated ring-CH-type finger 1		GO:0005768(endosome)//GO:0016021(integral component of membrane)//GO:0030659(cytoplasmic vesicle membrane)//GO:0005886(plasma membrane)//GO:0032588(trans-Golgi network membrane)//GO:0005789(endoplasmic reticulum membrane)//GO:0005764(lysosome)//GO:0005765(lysosomal membrane)//GO:0031901(early endosome membrane)//GO:0031902(late endosome membrane)	GO:0061630(ubiquitin protein ligase activity)//GO:0004842(ubiquitin-protein transferase activity)//GO:0008270(zinc ion binding)//GO:0016874(ligase activity)//GO:0042287(MHC protein binding)	GO:0002495(antigen processing and presentation of peptide antigen via MHC class II)//GO:0000209(protein polyubiquitination)//GO:0006955(immune response)
chr2	55514977	55515180	diffreps_peak_216962	5.0687	203	NM_018084	CCDC88A	12.1101	8.53691e-06	0.000190968	up	55704	APE|GIRDIN|GIV|GRDN|HkRP1|KIAA1212	MIM:609736|HGNC:HGNC:25523|Ensembl:ENSG00000115355|HPRD:10051|HPRD:11131|Vega:OTTHUMG00000151915	coiled-coil domain containing 88A		GO:0005886(plasma membrane)//GO:0030027(lamellipodium)//GO:0016020(membrane)//GO:0005794(Golgi apparatus)//GO:0005829(cytosol)//GO:0031410(cytoplasmic vesicle)//GO:0005783(endoplasmic reticulum)//GO:0016023(cytoplasmic, membrane-bounded vesicle)	GO:0008017(microtubule binding)//GO:0043422(protein kinase B binding)//GO:0003779(actin binding)//GO:0035091(phosphatidylinositol binding)//GO:0042803(protein homodimerization activity)	GO:0061024(membrane organization)//GO:0010975(regulation of neuron projection development)//GO:0032956(regulation of actin cytoskeleton organization)//GO:0031929(TOR signaling)//GO:0016477(cell migration)//GO:0030032(lamellipodium assembly)//GO:0032148(activation of protein kinase B activity)//GO:0042127(regulation of cell proliferation)//GO:0001932(regulation of protein phosphorylation)//GO:0006…
chr11	61188501	61188720	diffreps_peak_68635	5.36678	219	uc009ynp.2	CPSF7	11.8526	4.29749e-06	0.000108452	up	79869	CFIm59	HGNC:HGNC:30098|Ensembl:ENSG00000149532|HPRD:16906|Vega:OTTHUMG00000168198	cleavage and polyadenylation specific factor 7	hsa03015(mRNA surveillance pathway)	GO:0005654(nucleoplasm)//GO:0005634(nucleus)//GO:0005849(mRNA cleavage factor complex)//GO:0016020(membrane)	GO:0044822(poly(A) RNA binding)//GO:0000166(nucleotide binding)//GO:0003676(nucleic acid binding)//GO:0005515(protein binding)	GO:0008380(RNA splicing)//GO:0031124(mRNA 3'-end processing)//GO:0000398(mRNA splicing, via spliceosome)//GO:0010467(gene expression)//GO:0006369(termination of RNA polymerase II transcription)//GO:0051262(protein tetramerization)//GO:0006366(transcription from RNA polymerase II promoter)
chr19	9058561	9058800	diffreps_peak_194455	6.17856	239	NM_024690	MUC16	11.7535	6.62884e-07	2.36245e-05	up	94025	CA125	MIM:606154|HGNC:HGNC:15582|Ensembl:ENSG00000181143|Vega:OTTHUMG00000169191	mucin 16, cell surface associated		GO:0005886(plasma membrane)//GO:0070062(extracellular exosome)//GO:0005796(Golgi lumen)//GO:0009897(external side of plasma membrane)//GO:0019898(extrinsic component of membrane)//GO:0016021(integral component of membrane)//GO:0005615(extracellular space)//GO:0031982(vesicle)	GO:0005515(protein binding)	GO:0006493(protein O-linked glycosylation)//GO:0043687(post-translational protein modification)//GO:0016266(O-glycan processing)//GO:0007155(cell adhesion)//GO:0044267(cellular protein metabolic process)
chr20	36841541	36842140	diffreps_peak_250080	7.1444	599	NM_001029864	KIAA1755	11.7522	7.17141e-08	4.23293e-06	up	85449	-	HGNC:HGNC:29372|Ensembl:ENSG00000149633|Vega:OTTHUMG00000032436	KIAA1755
chr5	176727021	176727214	diffreps_peak_336822	5.66937	193	NM_022455	NSD1	11.5906	2.14107e-06	6.11843e-05	up	64324	ARA267|KMT3B|SOTOS|SOTOS1|STO	MIM:606681|HGNC:HGNC:14234|Ensembl:ENSG00000165671|HPRD:09455|Vega:OTTHUMG00000130846	nuclear receptor binding SET domain protein 1	hsa00310(Lysine degradation)	GO:0005654(nucleoplasm)//GO:0005694(chromosome)	GO:0042974(retinoic acid receptor binding)//GO:0008270(zinc ion binding)//GO:0046966(thyroid hormone receptor binding)//GO:0003712(transcription cofactor activity)//GO:0042799(histone methyltransferase activity (H4-K20 specific))//GO:0000979(RNA polymerase II core promoter sequence-specific DNA binding)//GO:0003682(chromatin binding)//GO:0046965(retinoid X receptor binding)//GO:0030331(estrogen r…	GO:0006325(chromatin organization)//GO:0034770(histone H4-K20 methylation)//GO:0033135(regulation of peptidyl-serine phosphorylation)//GO:0000414(regulation of histone H3-K36 methylation)//GO:1903025(regulation of RNA polymerase II regulatory region sequence-specific DNA binding)//GO:0006351(transcription, DNA-templated)//GO:0000122(negative regulation of transcription from RNA polymerase II prom…
chr4	108835921	108836180	diffreps_peak_306748	6.55384	259	NM_152621	SGMS2	11.5714	2.7936e-07	1.19623e-05	up	166929	SMS2	MIM:611574|HGNC:HGNC:28395|Ensembl:ENSG00000164023|HPRD:11323|Vega:OTTHUMG00000131811	sphingomyelin synthase 2	hsa00600(Sphingolipid metabolism)//	GO:0030173(integral component of Golgi membrane)//GO:0016021(integral component of membrane)//GO:0005887(integral component of plasma membrane)//GO:0005794(Golgi apparatus)//GO:0005886(plasma membrane)	GO:0033188(sphingomyelin synthase activity)//GO:0016301(kinase activity)//GO:0047493(ceramide cholinephosphotransferase activity)	GO:0016310(phosphorylation)//GO:0030148(sphingolipid biosynthetic process)//GO:0006665(sphingolipid metabolic process)//GO:0044281(small molecule metabolic process)//GO:0006686(sphingomyelin biosynthetic process)
chr12	69136301	69136473	diffreps_peak_94894	6.18332	172	NM_020401	NUP107	11.5568	6.55658e-07	2.34169e-05	up	57122	NPHS11|NUP84	MIM:607617|HGNC:HGNC:29914|Ensembl:ENSG00000111581|HPRD:06356|Vega:OTTHUMG00000169265	nucleoporin 107kDa	hsa03013(RNA transport)	GO:0000776(kinetochore)//GO:0034399(nuclear periphery)//GO:0005635(nuclear envelope)//GO:0031965(nuclear membrane)//GO:0016020(membrane)//GO:0031080(nuclear pore outer ring)//GO:0005829(cytosol)//GO:0005813(centrosome)//GO:0005643(nuclear pore)//GO:0005654(nucleoplasm)//GO:0000777(condensed chromosome kinetochore)	GO:0017056(structural constituent of nuclear pore)//GO:0005515(protein binding)//GO:0005487(nucleocytoplasmic transporter activity)	GO:0044267(cellular protein metabolic process)//GO:0005975(carbohydrate metabolic process)//GO:0007077(mitotic nuclear envelope disassembly)//GO:0043687(post-translational protein modification)//GO:0019054(modulation by virus of host process)//GO:0008645(hexose transport)//GO:0008033(tRNA processing)//GO:0031047(gene silencing by RNA)//GO:0000973(posttranscriptional tethering of RNA polymerase II…
chr11	95566961	95567220	diffreps_peak_76445	7.06402	259	NM_016156	MTMR2	11.4545	8.62944e-08	4.85588e-06	up	8898	CMT4B|CMT4B1	MIM:603557|HGNC:HGNC:7450|Ensembl:ENSG00000087053|HPRD:04650|Vega:OTTHUMG00000153837	myotubularin related protein 2	hsa00562(Inositol phosphate metabolism)//	GO:0097060(synaptic membrane)//GO:0097481(neuronal postsynaptic density)//GO:0070062(extracellular exosome)//GO:0030425(dendrite)//GO:0030424(axon)//GO:0031901(early endosome membrane)//GO:0005829(cytosol)//GO:0005774(vacuolar membrane)//GO:0008021(synaptic vesicle)//GO:0005634(nucleus)//GO:0043197(dendritic spine)//GO:0005737(cytoplasm)	GO:0008138(protein tyrosine/serine/threonine phosphatase activity)//GO:0042803(protein homodimerization activity)//GO:0005515(protein binding)//GO:0004438(phosphatidylinositol-3-phosphatase activity)//GO:0052629(phosphatidylinositol-3,5-bisphosphate 3-phosphatase activity)//GO:0004725(protein tyrosine phosphatase activity)	GO:0006644(phospholipid metabolic process)//GO:0097062(dendritic spine maintenance)//GO:0031642(negative regulation of myelination)//GO:0046856(phosphatidylinositol dephosphorylation)//GO:0048666(neuron development)//GO:0090394(negative regulation of excitatory postsynaptic potential)//GO:0002091(negative regulation of receptor internalization)//GO:0051262(protein tetramerization)//GO:2000645(neg…
chr11	111747204	111747240	diffreps_peak_78621	5.47466	36	NM_138378	FDXACB1	11.4474	3.3523e-06	8.80155e-05	up	91893	hCG_2033039	HGNC:HGNC:25110|Ensembl:ENSG00000255561|Vega:OTTHUMG00000166795	ferredoxin-fold anticodon binding domain containing 1		GO:0005737(cytoplasm)	GO:0005524(ATP binding)//GO:0000287(magnesium ion binding)//GO:0004826(phenylalanine-tRNA ligase activity)//GO:0000049(tRNA binding)//GO:0005515(protein binding)//GO:0070042(rRNA (uridine-N3-)-methyltransferase activity)	GO:0070475(rRNA base methylation)//GO:0006432(phenylalanyl-tRNA aminoacylation)//GO:0008033(tRNA processing)
chr17	6349414	6349420	diffreps_peak_165868	6.67846	6	ENST00000572595	FAM64A	11.3571	2.09672e-07	9.53289e-06	up	54478	CATS|RCS1	HGNC:HGNC:25483|Ensembl:ENSG00000129195|HPRD:07649|Vega:OTTHUMG00000177832	family with sequence similarity 64 member A		GO:0005730(nucleolus)//GO:0005634(nucleus)//GO:0005737(cytoplasm)	GO:0005515(protein binding)	GO:0007067(mitotic nuclear division)//GO:0051301(cell division)
chr19	37881801	37882000	diffreps_peak_200418	6.15976	199	NM_032453	ZNF527	11.2568	6.9222e-07	2.4484e-05	up	84503	-	HGNC:HGNC:29385	zinc finger protein 527		GO:0005622(intracellular)//GO:0005634(nucleus)	GO:0003676(nucleic acid binding)//GO:0046872(metal ion binding)//GO:0003677(DNA binding)	GO:0006351(transcription, DNA-templated)//GO:0006355(regulation of transcription, DNA-templated)
chr1	212798581	212799100	diffreps_peak_35015	11.9879	519	NM_153606	FAM71A	11.2109	1.02816e-12	1.49367e-08	up	149647	-	HGNC:HGNC:26541|Ensembl:ENSG00000162771|HPRD:08735|Vega:OTTHUMG00000041084	family with sequence similarity 71 member A		GO:0005634(nucleus)
chr22	24836550	24836980	diffreps_peak_261686	7.46643	430	NM_000675	ADORA2A	11.0785	3.41642e-08	2.50585e-06	up	135	A2aR|ADORA2|RDC8	MIM:102776|HGNC:HGNC:263|Ensembl:ENSG00000128271|Ensembl:ENSG00000258555|HPRD:00043|Vega:OTTHUMG00000150761	adenosine A2a receptor	hsa04015(Rap1 signaling pathway)//hsa04020(Calcium signaling pathway)//hsa04024(cAMP signaling pathway)//hsa04080(Neuroactive ligand-receptor interaction)//hsa04270(Vascular smooth muscle contraction)//hsa05012(Parkinson's disease)//hsa05034(Alcoholism)	GO:0016020(membrane)//GO:0016021(integral component of membrane)//GO:0005887(integral component of plasma membrane)//GO:0005886(plasma membrane)	GO:0001609(G-protein coupled adenosine receptor activity)//GO:0019899(enzyme binding)//GO:0004930(G-protein coupled receptor activity)//GO:0005515(protein binding)//GO:0042802(identical protein binding)	GO:0044267(cellular protein metabolic process)//GO:0007169(transmembrane receptor protein tyrosine kinase signaling pathway)//GO:0007267(cell-cell signaling)//GO:0006171(cAMP biosynthetic process)//GO:0007596(blood coagulation)//GO:0007600(sensory perception)//GO:0007190(activation of adenylate cyclase activity)//GO:0006954(inflammatory response)//GO:0008015(blood circulation)//GO:0006909(phagocy…
chr16	85784561	85784735	diffreps_peak_161787	7.44065	174	ENST00000602719	C16orf74	10.966	3.62534e-08	2.60797e-06	up	404550	-	HGNC:HGNC:23362|Ensembl:ENSG00000154102|HPRD:14460|Vega:OTTHUMG00000183875	chromosome 16 open reading frame 74			GO:0005515(protein binding)
chr7	89790181	89790400	diffreps_peak_378426	9.38567	219	NM_012449	STEAP1	10.6623	4.11459e-10	3.48564e-07	up	26872	PRSS24|STEAP	MIM:604415|HGNC:HGNC:11378|Ensembl:ENSG00000164647|HPRD:05106|Vega:OTTHUMG00000023006	six transmembrane epithelial antigen of the prostate 1	hsa04978(Mineral absorption)	GO:0016021(integral component of membrane)//GO:0005887(integral component of plasma membrane)//GO:0010008(endosome membrane)//GO:0016020(membrane)//GO:0005886(plasma membrane)//GO:0005911(cell-cell junction)	GO:0015267(channel activity)//GO:0046872(metal ion binding)//GO:0008823(cupric reductase activity)//GO:0005215(transporter activity)//GO:0052851(ferric-chelate reductase (NADPH) activity)	GO:0055114(oxidation-reduction process)//GO:0055085(transmembrane transport)//GO:0015677(copper ion import)//GO:0055072(iron ion homeostasis)
chr17	62851961	62852007	diffreps_peak_178958	5.26961	46	NM_199340	LRRC37A3	10.5921	5.37519e-06	0.000130424	up	374819	LRRC37|LRRC37A	MIM:616557|HGNC:HGNC:32427|Ensembl:ENSG00000176809|Vega:OTTHUMG00000132307	leucine-rich repeat containing 37 member A3		GO:0016021(integral component of membrane)
chr11	66358461	66358720	diffreps_peak_70515	5.48896	259	NM_018219	CCDC87	10.5423	3.24371e-06	8.56797e-05	up	55231	-	HGNC:HGNC:25579|Ensembl:ENSG00000182791|HPRD:07699|Vega:OTTHUMG00000167237	coiled-coil domain containing 87			GO:0008017(microtubule binding)//GO:0005515(protein binding)	GO:0000910(cytokinesis)//GO:0000226(microtubule cytoskeleton organization)
chr1	3404981	3405220	diffreps_peak_1328	6.63537	239	NM_001409	MEGF6	10.4819	2.3154e-07	1.02743e-05	up	1953	EGFL3	MIM:604266|HGNC:HGNC:3232|HPRD:11973	multiple EGF like domains 6		GO:0005575(cellular_component)//GO:0005576(extracellular region)	GO:0005515(protein binding)//GO:0005509(calcium ion binding)	GO:0008150(biological_process)
chr11	119534461	119534720	diffreps_peak_79868	7.89129	259	NM_002855	PVRL1	10.4415	1.28443e-08	1.38665e-06	up
chr7	108166501	108166762	diffreps_peak_383726	6.93247	261	NM_015723	PNPLA8	10.435	1.16824e-07	6.0922e-06	up	50640	IPLA2-2|IPLA2G|MMLA|PNPLA-gamma|iPLA2gamma	MIM:612123|HGNC:HGNC:28900|Ensembl:ENSG00000135241|HPRD:13741|Vega:OTTHUMG00000154870	patatin like phospholipase domain containing 8		GO:0005777(peroxisome)//GO:0016020(membrane)//GO:0048471(perinuclear region of cytoplasm)//GO:0005789(endoplasmic reticulum membrane)//GO:0016021(integral component of membrane)//GO:0000139(Golgi membrane)//GO:0005622(intracellular)//GO:0005778(peroxisomal membrane)	GO:0005524(ATP binding)//GO:0004622(lysophospholipase activity)//GO:0047499(calcium-independent phospholipase A2 activity)	GO:0006644(phospholipid metabolic process)//GO:0019369(arachidonic acid metabolic process)//GO:0001516(prostaglandin biosynthetic process)//GO:0008219(cell death)//GO:0046338(phosphatidylethanolamine catabolic process)//GO:0044281(small molecule metabolic process)//GO:0043651(linoleic acid metabolic process)//GO:0036151(phosphatidylcholine acyl-chain remodeling)//GO:0034638(phosphatidylcholine ca…
chr8	104344941	104345094	diffreps_peak_403139	5.96573	153	NM_003506	FZD6	10.4114	1.0821e-06	3.52149e-05	up	8323	FZ-6|FZ6|HFZ6|NDNC10	MIM:603409|HGNC:HGNC:4044|Ensembl:ENSG00000164930|HPRD:04559|Vega:OTTHUMG00000164840	frizzled class receptor 6	hsa04310(Wnt signaling pathway)//hsa04390(Hippo signaling pathway)//hsa04550(Signaling pathways regulating pluripotency of stem cells)//hsa04916(Melanogenesis)//hsa05166(HTLV-I infection)//hsa05200(Pathways in cancer)//hsa05205(Proteoglycans in cancer)//hsa05217(Basal cell carcinoma)	GO:0016021(integral component of membrane)//GO:0005887(integral component of plasma membrane)//GO:0030659(cytoplasmic vesicle membrane)//GO:0009986(cell surface)//GO:0005886(plasma membrane)//GO:0016327(apicolateral plasma membrane)//GO:0016324(apical plasma membrane)	GO:0031625(ubiquitin protein ligase binding)//GO:0004930(G-protein coupled receptor activity)//GO:0042813(Wnt-activated receptor activity)//GO:0005515(protein binding)//GO:0017147(Wnt-protein binding)	GO:0035880(embryonic nail plate morphogenesis)//GO:0030168(platelet activation)//GO:0042472(inner ear morphogenesis)//GO:0035567(non-canonical Wnt signaling pathway)//GO:0060070(canonical Wnt signaling pathway)//GO:0016055(Wnt signaling pathway)//GO:0033278(cell proliferation in midbrain)//GO:0001942(hair follicle development)//GO:0060071(Wnt signaling pathway, planar cell polarity pathway)//GO:0…
chr17	40023169	40023200	diffreps_peak_173378	5.79994	31	ENST00000590151	ACLY	10.4057	1.58511e-06	4.78303e-05	up	47	ACL|ATPCL|CLATP	MIM:108728|HGNC:HGNC:115|Ensembl:ENSG00000131473|HPRD:00155|Vega:OTTHUMG00000133507	ATP citrate lyase	hsa00020(Citrate cycle (TCA cycle))//	GO:0005886(plasma membrane)//GO:0070062(extracellular exosome)//GO:0016020(membrane)//GO:0005829(cytosol)//GO:0005739(mitochondrion)//GO:0005654(nucleoplasm)//GO:0005737(cytoplasm)	GO:0005524(ATP binding)//GO:0048037(cofactor binding)//GO:0003878(ATP citrate synthase activity)//GO:0005515(protein binding)//GO:0046872(metal ion binding)	GO:0044255(cellular lipid metabolic process)//GO:0006107(oxaloacetate metabolic process)//GO:0044281(small molecule metabolic process)//GO:0035338(long-chain fatty-acyl-CoA biosynthetic process)//GO:0006085(acetyl-CoA biosynthetic process)//GO:0019432(triglyceride biosynthetic process)//GO:0006695(cholesterol biosynthetic process)//GO:0006112(energy reserve metabolic process)//GO:0031325(positive…
chr9	102590322	102590980	diffreps_peak_421862	6.69895	658	NM_006981	NR4A3	10.3398	2.00008e-07	9.21068e-06	up	8013	CHN|CSMF|MINOR|NOR1|TEC	MIM:600542|HGNC:HGNC:7982|Ensembl:ENSG00000119508|HPRD:02766|Vega:OTTHUMG00000021030	nuclear receptor subfamily 4 group A member 3	hsa05202(Transcriptional misregulation in cancer)	GO:0005654(nucleoplasm)//GO:0005667(transcription factor complex)//GO:0005634(nucleus)//GO:0042629(mast cell granule)	GO:0001223(transcription coactivator binding)//GO:0008270(zinc ion binding)//GO:0042803(protein homodimerization activity)//GO:0019901(protein kinase binding)//GO:0003707(steroid hormone receptor activity)//GO:0000978(RNA polymerase II core promoter proximal region sequence-specific DNA binding)//GO:0004887(thyroid hormone receptor activity)//GO:0035035(histone acetyltransferase binding)//GO:0001…	GO:0032765(positive regulation of mast cell cytokine production)//GO:0045333(cellular respiration)//GO:0048752(semicircular canal morphogenesis)//GO:0008150(biological_process)//GO:0071870(cellular response to catecholamine stimulus)//GO:0035726(common myeloid progenitor cell proliferation)//GO:2000505(regulation of energy homeostasis)//GO:0038097(positive regulation of mast cell activation by Fc…
chr15	23043278	23043420	diffreps_peak_131320	6.14984	142	NM_144599	NIPA1	10.32	7.08211e-07	2.49145e-05	up	123606	FSP3|SPG6	MIM:608145|HGNC:HGNC:17043|Ensembl:ENSG00000170113|HPRD:10487|Vega:OTTHUMG00000129099	non imprinted in Prader-Willi/Angelman syndrome 1		GO:0016021(integral component of membrane)//GO:0005769(early endosome)//GO:0005886(plasma membrane)	GO:0015095(magnesium ion transmembrane transporter activity)	GO:0015693(magnesium ion transport)//GO:1903830(magnesium ion transmembrane transport)//GO:0055085(transmembrane transport)
chr1	178310605	178310743	diffreps_peak_30466	7.33639	138	NM_004841	RASAL2	10.3083	4.60908e-08	3.08606e-06	up	9462	NGAP	MIM:606136|HGNC:HGNC:9874|HPRD:05845	RAS protein activator like 2	hsa04014(Ras signaling pathway)	GO:0031235(intrinsic component of the cytoplasmic side of the plasma membrane)//GO:0005737(cytoplasm)//GO:0005829(cytosol)	GO:0005096(GTPase activator activity)//GO:0005515(protein binding)	GO:0007411(axon guidance)//GO:0045087(innate immune response)//GO:0008286(insulin receptor signaling pathway)//GO:0000165(MAPK cascade)//GO:0046580(negative regulation of Ras protein signal transduction)//GO:0007173(epidermal growth factor receptor signaling pathway)//GO:0007264(small GTPase mediated signal transduction)//GO:0043547(positive regulation of GTPase activity)//GO:0007265(Ras protein …
chr5	43502473	43502580	diffreps_peak_318661	7.48332	107	NM_198566	C5orf34	10.3058	3.28613e-08	2.44067e-06	up	375444	-	HGNC:HGNC:24738|Ensembl:ENSG00000172244|HPRD:13407|Vega:OTTHUMG00000131151	chromosome 5 open reading frame 34
chr16	85391101	85391249	diffreps_peak_161682	6.68191	148	ENST00000568080	RP11-680G10.1	10.2882	2.08014e-07	9.48012e-06	up
chr19	6008261	6008500	diffreps_peak_193602	5.08353	239	uc002med.1	AX748210	10.2746	8.25038e-06	0.000185556	up
chr22	29494849	29494941	diffreps_peak_262413	5.69026	92	NM_032045	KREMEN1	10.2662	2.04053e-06	5.89342e-05	up	83999	KREMEN|KRM1	MIM:609898|HGNC:HGNC:17550|Ensembl:ENSG00000183762|HPRD:11182|Vega:OTTHUMG00000030987	kringle containing transmembrane protein 1		GO:0016020(membrane)//GO:0016021(integral component of membrane)	GO:0005515(protein binding)	GO:0016055(Wnt signaling pathway)//GO:0007154(cell communication)//GO:0060828(regulation of canonical Wnt signaling pathway)
chr17	6353347	6353420	diffreps_peak_165874	6.87833	73	ENST00000571572	FAM64A	9.91329	1.32333e-07	6.69133e-06	up	54478	CATS|RCS1	HGNC:HGNC:25483|Ensembl:ENSG00000129195|HPRD:07649|Vega:OTTHUMG00000177832	family with sequence similarity 64 member A		GO:0005730(nucleolus)//GO:0005634(nucleus)//GO:0005737(cytoplasm)	GO:0005515(protein binding)	GO:0007067(mitotic nuclear division)//GO:0051301(cell division)
chr5	142602881	142603080	diffreps_peak_332986	7.02357	199	NM_015071	ARHGAP26	9.88983	9.47184e-08	5.17927e-06	up	23092	GRAF|GRAF1|OPHN1L|OPHN1L1	MIM:605370|HGNC:HGNC:17073|Ensembl:ENSG00000145819|HPRD:05643|Vega:OTTHUMG00000059705	Rho GTPase activating protein 26		GO:0005575(cellular_component)//GO:0005856(cytoskeleton)//GO:0005925(focal adhesion)//GO:0005829(cytosol)	GO:0005543(phospholipid binding)//GO:0005096(GTPase activator activity)//GO:0005515(protein binding)	GO:0007264(small GTPase mediated signal transduction)//GO:0043547(positive regulation of GTPase activity)//GO:0030036(actin cytoskeleton organization)//GO:0007399(nervous system development)//GO:0051056(regulation of small GTPase mediated signal transduction)//GO:0007165(signal transduction)
chr14	74516441	74516820	diffreps_peak_125985	6.25326	379	NM_025057	CCDC176	9.88623	5.58142e-07	2.05857e-05	up
chr6	151196761	151197080	diffreps_peak_360812	7.2886	319	uc003qoc.3	MTHFD1L	9.87967	5.14512e-08	3.3276e-06	up	25902	FTHFSDC1|MTC1THFS|dJ292B18.2	MIM:611427|HGNC:HGNC:21055|Ensembl:ENSG00000120254|HPRD:09967|Vega:OTTHUMG00000015828	methylenetetrahydrofolate dehydrogenase (NADP+ dependent) 1-like	hsa00670(One carbon pool by folate)//	GO:0016020(membrane)//GO:0005739(mitochondrion)//GO:0005759(mitochondrial matrix)	GO:0005524(ATP binding)//GO:0004329(formate-tetrahydrofolate ligase activity)//GO:0004488(methylenetetrahydrofolate dehydrogenase (NADP+) activity)//GO:0004477(methenyltetrahydrofolate cyclohydrolase activity)//GO:0042803(protein homodimerization activity)	GO:0055114(oxidation-reduction process)//GO:0048702(embryonic neurocranium morphogenesis)//GO:0048703(embryonic viscerocranium morphogenesis)//GO:0046653(tetrahydrofolate metabolic process)//GO:0009396(folic acid-containing compound biosynthetic process)//GO:0006730(one-carbon metabolic process)//GO:0015942(formate metabolic process)//GO:0046655(folic acid metabolic process)//GO:0006760(folic aci…
chr12	49259501	49259653	diffreps_peak_90485	5.02506	152	NM_014470	RND1	9.87324	9.43939e-06	0.000207965	up	27289	ARHS|RHO6|RHOS	MIM:609038|HGNC:HGNC:18314|Ensembl:ENSG00000172602|HPRD:12357|Vega:OTTHUMG00000170400	Rho family GTPase 1	hsa04360(Axon guidance)	GO:0005622(intracellular)//GO:0005886(plasma membrane)//GO:0005912(adherens junction)//GO:0005856(cytoskeleton)//GO:0005829(cytosol)	GO:0005102(receptor binding)//GO:0003924(GTPase activity)//GO:0005515(protein binding)//GO:0005525(GTP binding)	GO:0007015(actin filament organization)//GO:0007411(axon guidance)//GO:0007162(negative regulation of cell adhesion)//GO:0007264(small GTPase mediated signal transduction)//GO:0016322(neuron remodeling)
chr12	52453181	52453291	diffreps_peak_91653	7.27337	110	NM_002135	NR4A1	9.85846	5.32876e-08	3.41176e-06	up	3164	GFRP1|HMR|N10|NAK-1|NGFIB|NP10|NUR77|TR3	MIM:139139|HGNC:HGNC:7980|Ensembl:ENSG00000123358|HPRD:00744|Vega:OTTHUMG00000150393	nuclear receptor subfamily 4 group A member 1	hsa04010(MAPK signaling pathway)//hsa04151(PI3K-Akt signaling pathway)//	GO:0031965(nuclear membrane)//GO:0005654(nucleoplasm)//GO:0005667(transcription factor complex)//GO:0005634(nucleus)//GO:0005737(cytoplasm)	GO:0008270(zinc ion binding)//GO:0042803(protein homodimerization activity)//GO:0043565(sequence-specific DNA binding)//GO:0003707(steroid hormone receptor activity)//GO:0004879(RNA polymerase II transcription factor activity, ligand-activated sequence-specific DNA binding)//GO:0008134(transcription factor binding)//GO:0001077(transcriptional activator activity, RNA polymerase II core promoter pr…	GO:0035924(cellular response to vascular endothelial growth factor stimulus)//GO:0048011(neurotrophin TRK receptor signaling pathway)//GO:0071376(cellular response to corticotropin-releasing hormone stimulus)//GO:0002042(cell migration involved in sprouting angiogenesis)//GO:0045786(negative regulation of cell cycle)//GO:0043401(steroid hormone mediated signaling pathway)//GO:0043065(positive reg…
chr12	123333012	123333080	diffreps_peak_103960	7.08458	68	NM_003959	HIP1R	9.75686	8.23043e-08	4.70441e-06	up	9026	HIP12|HIP3|ILWEQ	MIM:605613|HGNC:HGNC:18415|Ensembl:ENSG00000130787|HPRD:10412|Vega:OTTHUMG00000168765	huntingtin interacting protein 1 related		GO:0030136(clathrin-coated vesicle)//GO:0030665(clathrin-coated vesicle membrane)//GO:0048471(perinuclear region of cytoplasm)//GO:0043231(intracellular membrane-bounded organelle)//GO:0005856(cytoskeleton)//GO:0005737(cytoplasm)//GO:0005905(coated pit)	GO:0005515(protein binding)//GO:0035091(phosphatidylinositol binding)//GO:0003779(actin binding)//GO:0030276(clathrin binding)	GO:0006915(apoptotic process)//GO:0006898(receptor-mediated endocytosis)//GO:0072583(clathrin-mediated endocytosis)
chr16	67008801	67009052	diffreps_peak_157864	7.17248	251	NM_024922	CES3	9.74481	6.72226e-08	4.03198e-06	up	23491	ES31	MIM:605279|HGNC:HGNC:1865|Ensembl:ENSG00000172828|HPRD:07014|Vega:OTTHUMG00000137525	carboxylesterase 3		GO:0005788(endoplasmic reticulum lumen)//GO:0070062(extracellular exosome)//GO:0005615(extracellular space)	GO:0052689(carboxylic ester hydrolase activity)//GO:0016787(hydrolase activity)	GO:0008152(metabolic process)
chrX	153248501	153248646	diffreps_peak_445448	7.37222	145	NM_003492	TMEM187	9.7381	4.24405e-08	2.90715e-06	up	8269	CXorf12|DXS9878E|ITBA1	MIM:300059|HGNC:HGNC:13705|Ensembl:ENSG00000177854|HPRD:02086|Vega:OTTHUMG00000024220	transmembrane protein 187		GO:0030133(transport vesicle)//GO:0016021(integral component of membrane)	GO:0003674(molecular_function)	GO:0008150(biological_process)
chr11	73373641	73373864	diffreps_peak_72562	7.67975	223	NM_021200	PLEKHB1	9.71127	2.0905e-08	1.83055e-06	up	58473	KPL1|PHR1|PHRET1	MIM:607651|HGNC:HGNC:19079|Ensembl:ENSG00000021300|HPRD:09630|Vega:OTTHUMG00000168030	pleckstrin homology domain containing B1		GO:0016021(integral component of membrane)//GO:0005737(cytoplasm)	GO:0004871(signal transducer activity)//GO:0005515(protein binding)//GO:0008022(protein C-terminus binding)//GO:0042803(protein homodimerization activity)	GO:0007602(phototransduction)//GO:0007275(multicellular organism development)//GO:0045595(regulation of cell differentiation)
chr17	40673481	40673700	diffreps_peak_173642	6.10127	219	NM_005177	ATP6V0A1	9.70857	7.92017e-07	2.72004e-05	up	535	ATP6N1|ATP6N1A|Stv1|VPP1|Vph1|a1	MIM:192130|HGNC:HGNC:865|Ensembl:ENSG00000033627|HPRD:01886|Vega:OTTHUMG00000180238	ATPase H+ transporting V0 subunit a1	hsa00190(Oxidative phosphorylation)//	GO:0016471(vacuolar proton-transporting V-type ATPase complex)//GO:0016021(integral component of membrane)//GO:0070062(extracellular exosome)//GO:0010008(endosome membrane)//GO:0005623(cell)//GO:0000220(vacuolar proton-transporting V-type ATPase, V0 domain)//GO:0033179(proton-transporting V-type ATPase, V0 domain)//GO:0005794(Golgi apparatus)//GO:0005886(plasma membrane)//GO:0043231(intracellular…	GO:0051117(ATPase binding)//GO:0005515(protein binding)//GO:0046961(proton-transporting ATPase activity, rotational mechanism)//GO:0015078(hydrogen ion transmembrane transporter activity)	GO:0015986(ATP synthesis coupled proton transport)//GO:0008286(insulin receptor signaling pathway)//GO:0015991(ATP hydrolysis coupled proton transport)//GO:0016241(regulation of macroautophagy)//GO:0033572(transferrin transport)//GO:0045454(cell redox homeostasis)//GO:0006879(cellular iron ion homeostasis)//GO:0007035(vacuolar acidification)//GO:0055085(transmembrane transport)//GO:1901998(toxin …
chr13	20761821	20762320	diffreps_peak_105836	12.1623	499	NM_004004	GJB2	9.7	6.88241e-13	1.26212e-08	up	2706	CX26|DFNA3|DFNA3A|DFNB1|DFNB1A|HID|KID|NSRD1|PPK	MIM:121011|HGNC:HGNC:4284|Ensembl:ENSG00000165474|HPRD:00413|Vega:OTTHUMG00000016513	gap junction protein beta 2		GO:0005793(endoplasmic reticulum-Golgi intermediate compartment)//GO:0016021(integral component of membrane)//GO:0016328(lateral plasma membrane)//GO:0005886(plasma membrane)//GO:0005922(connexon complex)	GO:0005243(gap junction channel activity)	GO:0046697(decidualization)//GO:0016264(gap junction assembly)//GO:0044752(response to human chorionic gonadotropin)//GO:0032570(response to progesterone)//GO:0007267(cell-cell signaling)//GO:0030539(male genitalia development)//GO:0061024(membrane organization)//GO:0034599(cellular response to oxidative stress)//GO:0032355(response to estradiol)//GO:0055085(transmembrane transport)//GO:0006810(t…
chr17	29324261	29324349	diffreps_peak_170847	6.88432	88	NM_032322	RNF135	9.64545	1.30522e-07	6.61981e-06	up	84282	L13|MMFD|REUL|Riplet	MIM:611358|HGNC:HGNC:21158|Ensembl:ENSG00000181481|HPRD:11506|Vega:OTTHUMG00000132867	ring finger protein 135		GO:0005737(cytoplasm)//GO:0005829(cytosol)	GO:0043021(ribonucleoprotein complex binding)//GO:0016874(ligase activity)//GO:0004842(ubiquitin-protein transferase activity)//GO:0008270(zinc ion binding)//GO:0005515(protein binding)	GO:0045088(regulation of innate immune response)//GO:0032480(negative regulation of type I interferon production)//GO:0032728(positive regulation of interferon-beta production)//GO:0045087(innate immune response)//GO:0016567(protein ubiquitination)
chr18	55247301	55247431	diffreps_peak_189049	6.14987	130	NM_001012515	FECH	9.64171	7.08165e-07	2.49144e-05	up	2235	EPP|FCE	MIM:612386|HGNC:HGNC:3647|Ensembl:ENSG00000066926|HPRD:01509|Vega:OTTHUMG00000132740	ferrochelatase	hsa00860(Porphyrin and chlorophyll metabolism)//	GO:0005743(mitochondrial inner membrane)//GO:0005739(mitochondrion)//GO:0005759(mitochondrial matrix)	GO:0004325(ferrochelatase activity)//GO:0020037(heme binding)//GO:0008198(ferrous iron binding)//GO:0051537(2 iron, 2 sulfur cluster binding)//GO:0030350(iron-responsive element binding)//GO:0005515(protein binding)	GO:0051597(response to methylmercury)//GO:0044281(small molecule metabolic process)//GO:0034379(very-low-density lipoprotein particle assembly)//GO:0010288(response to lead ion)//GO:0046501(protoporphyrinogen IX metabolic process)//GO:0070541(response to platinum ion)//GO:0017085(response to insecticide)//GO:0030218(erythrocyte differentiation)//GO:0009416(response to light stimulus)//GO:0046984(…
chr19	9069801	9070040	diffreps_peak_194499	5.77849	239	NM_024690	MUC16	9.64088	1.66537e-06	4.98359e-05	up	94025	CA125	MIM:606154|HGNC:HGNC:15582|Ensembl:ENSG00000181143|Vega:OTTHUMG00000169191	mucin 16, cell surface associated		GO:0005886(plasma membrane)//GO:0070062(extracellular exosome)//GO:0005796(Golgi lumen)//GO:0009897(external side of plasma membrane)//GO:0019898(extrinsic component of membrane)//GO:0016021(integral component of membrane)//GO:0005615(extracellular space)//GO:0031982(vesicle)	GO:0005515(protein binding)	GO:0006493(protein O-linked glycosylation)//GO:0043687(post-translational protein modification)//GO:0016266(O-glycan processing)//GO:0007155(cell adhesion)//GO:0044267(cellular protein metabolic process)
chr17	79077301	79077500	diffreps_peak_182452	6.84258	199	NM_006340	BAIAP2	9.58407	1.43688e-07	7.14254e-06	up	10458	BAP2|FLAF3|IRSP53	MIM:605475|HGNC:HGNC:947|Ensembl:ENSG00000175866|HPRD:05686|Vega:OTTHUMG00000177698	BAI1 associated protein 2	hsa04520(Adherens junction)//hsa04810(Regulation of actin cytoskeleton)	GO:0005886(plasma membrane)//GO:0070062(extracellular exosome)//GO:0015629(actin cytoskeleton)//GO:0030175(filopodium)//GO:0001726(ruffle)//GO:0097481(neuronal postsynaptic density)//GO:0043025(neuronal cell body)//GO:0005829(cytosol)//GO:0043197(dendritic spine)//GO:0005737(cytoplasm)//GO:0030141(secretory granule)	GO:0030165(PDZ domain binding)//GO:0042802(identical protein binding)//GO:0008093(cytoskeletal adaptor activity)//GO:0070064(proline-rich region binding)//GO:0005515(protein binding)//GO:0008022(protein C-terminus binding)	GO:0007409(axonogenesis)//GO:0008360(regulation of cell shape)//GO:0051017(actin filament bundle assembly)//GO:0045087(innate immune response)//GO:0008286(insulin receptor signaling pathway)//GO:0032956(regulation of actin cytoskeleton organization)//GO:0061003(positive regulation of dendritic spine morphogenesis)//GO:0007264(small GTPase mediated signal transduction)//GO:0009617(response to bact…
chr12	122689068	122689160	diffreps_peak_103660	6.68519	92	NM_030765	B3GNT4	9.58252	2.06449e-07	9.43984e-06	up	79369	B3GN-T4|beta3Gn-T4	MIM:605864|HGNC:HGNC:15683|Ensembl:ENSG00000176383|HPRD:12058|Vega:OTTHUMG00000168917	UDP-GlcNAc:betaGal beta-1,3-N-acetylglucosaminyltransferase 4	hsa00601(Glycosphingolipid biosynthesis - lacto and neolacto series)//	GO:0016021(integral component of membrane)//GO:0000139(Golgi membrane)	GO:0008378(galactosyltransferase activity)//GO:0008532(N-acetyllactosaminide beta-1,3-N-acetylglucosaminyltransferase activity)	GO:0030311(poly-N-acetyllactosamine biosynthetic process)//GO:0044267(cellular protein metabolic process)//GO:0044281(small molecule metabolic process)//GO:0016266(O-glycan processing)//GO:0042339(keratan sulfate metabolic process)//GO:0006493(protein O-linked glycosylation)//GO:0018146(keratan sulfate biosynthetic process)//GO:0005975(carbohydrate metabolic process)//GO:0043687(post-translationa…
chr15	75656828	75656840	diffreps_peak_141834	5.647	12	NM_006715	MAN2C1	9.54878	2.25426e-06	6.39999e-05	up	4123	MAN6A8|MANA|MANA1	MIM:154580|HGNC:HGNC:6827|Ensembl:ENSG00000140400|HPRD:01109|Vega:OTTHUMG00000172698	mannosidase alpha class 2C member 1	hsa00511(Other glycan degradation)	GO:0005773(vacuole)	GO:0008270(zinc ion binding)//GO:0030246(carbohydrate binding)//GO:0004559(alpha-mannosidase activity)//GO:0015923(mannosidase activity)	GO:0006517(protein deglycosylation)//GO:0006013(mannose metabolic process)
chr1	162346641	162346644	diffreps_peak_27932	7.27512	3	NM_182581	C1orf111	9.50151	5.30736e-08	3.40075e-06	up	284680	HSD20	HGNC:HGNC:27648|HPRD:14154	chromosome 1 open reading frame 111			GO:0005515(protein binding)
chr3	179506921	179507189	diffreps_peak_291378	6.26853	268	NM_003940	USP13	9.47596	5.38847e-07	2.00373e-05	up	8975	ISOT3|IsoT-3	MIM:603591|HGNC:HGNC:12611|Ensembl:ENSG00000058056|HPRD:04666|Vega:OTTHUMG00000157783	ubiquitin specific peptidase 13 (isopeptidase T-3)			GO:1904288(BAT3 complex binding)//GO:0008270(zinc ion binding)//GO:0004197(cysteine-type endopeptidase activity)//GO:1904454(ubiquitin-specific protease activity involved in positive regulation of ERAD pathway)//GO:0043130(ubiquitin binding)//GO:0036459(thiol-dependent ubiquitinyl hydrolase activity)//GO:0051087(chaperone binding)//GO:0070628(proteasome binding)//GO:0008242(omega peptidase activi…	GO:0016579(protein deubiquitination)//GO:1904378(maintenance of unfolded protein involved in ERAD pathway)//GO:0070536(protein K63-linked deubiquitination)//GO:0008283(cell proliferation)//GO:0030318(melanocyte differentiation)//GO:0050821(protein stabilization)//GO:0010506(regulation of autophagy)//GO:0006511(ubiquitin-dependent protein catabolic process)//GO:0006914(autophagy)//GO:0006355(regul…
chr15	51770467	51770544	diffreps_peak_136829	5.02811	77	NM_015263	DMXL2	9.41892	9.37326e-06	0.000207138	up	23312	PEPNS|RC3	MIM:612186|HGNC:HGNC:2938|Ensembl:ENSG00000104093|HPRD:10188|Vega:OTTHUMG00000131749	Dmx like 2		GO:0008021(synaptic vesicle)//GO:0030672(synaptic vesicle membrane)//GO:0030054(cell junction)//GO:0005615(extracellular space)	GO:0017137(Rab GTPase binding)
chr3	37034840	37035040	diffreps_peak_272910	7.44822	200	NM_000249	MLH1	9.41639	3.56269e-08	2.57888e-06	up	4292	COCA2|FCC2|HNPCC|HNPCC2|hMLH1	MIM:120436|HGNC:HGNC:7127|Ensembl:ENSG00000076242|HPRD:00390|Vega:OTTHUMG00000130797	mutL homolog 1	hsa03430(Mismatch repair)//hsa03460(Fanconi anemia pathway)//hsa05200(Pathways in cancer)//hsa05210(Colorectal cancer)//hsa05213(Endometrial cancer)	GO:0000795(synaptonemal complex)//GO:0001673(male germ cell nucleus)//GO:0016020(membrane)//GO:0032389(MutLalpha complex)//GO:0005712(chiasma)//GO:0005654(nucleoplasm)//GO:0005634(nucleus)	GO:0030983(mismatched DNA binding)//GO:0005524(ATP binding)//GO:0043566(structure-specific DNA binding)//GO:0016887(ATPase activity)//GO:0032407(MutSalpha complex binding)//GO:0003697(single-stranded DNA binding)//GO:0005515(protein binding)	GO:0016321(female meiosis chromosome segregation)//GO:0006303(double-strand break repair via nonhomologous end joining)//GO:0016446(somatic hypermutation of immunoglobulin genes)//GO:0051257(meiotic spindle midzone assembly)//GO:0008630(intrinsic apoptotic signaling pathway in response to DNA damage)//GO:0007060(male meiosis chromosome segregation)//GO:0007283(spermatogenesis)//GO:0045190(isotype…
chr1	156146821	156147220	diffreps_peak_26486	7.23242	399	NM_022367	SEMA4A	9.40835	5.85575e-08	3.64915e-06	up	64218	CORD10|RP35|SEMAB|SEMB	MIM:607292|HGNC:HGNC:10729|Ensembl:ENSG00000196189|HPRD:09528|Vega:OTTHUMG00000014042	semaphorin 4A	hsa04360(Axon guidance)	GO:0005886(plasma membrane)//GO:0016021(integral component of membrane)//GO:0005615(extracellular space)	GO:0038191(neuropilin binding)//GO:0045499(chemorepellent activity)//GO:0005515(protein binding)//GO:0030215(semaphorin receptor binding)	GO:0045063(T-helper 1 cell differentiation)//GO:0008360(regulation of cell shape)//GO:0007411(axon guidance)//GO:0010594(regulation of endothelial cell migration)//GO:0071526(semaphorin-plexin signaling pathway)//GO:0048843(negative regulation of axon extension involved in axon guidance)//GO:0050919(negative chemotaxis)//GO:0001755(neural crest cell migration)//GO:0016525(negative regulation of a…
chr12	75669841	75670027	diffreps_peak_96541	7.53182	186	NM_032606	CAPS2	9.36916	2.9389e-08	2.25788e-06	up	84698	UG0636c06	MIM:607724|HGNC:HGNC:16471|Ensembl:ENSG00000180881|HPRD:09659|Vega:OTTHUMG00000152787	calcyphosine 2			GO:0005509(calcium ion binding)
chr6	96025381	96025514	diffreps_peak_352929	5.12665	133	NM_024641	MANEA	9.35537	7.47049e-06	0.000172189	up	79694	ENDO|hEndo	MIM:612327|HGNC:HGNC:21072|Ensembl:ENSG00000172469|HPRD:14357|Vega:OTTHUMG00000016296	mannosidase endo-alpha		GO:0016021(integral component of membrane)//GO:0005794(Golgi apparatus)//GO:0000139(Golgi membrane)	GO:0004569(glycoprotein endo-alpha-1,2-mannosidase activity)	GO:0043687(post-translational protein modification)//GO:0018279(protein N-linked glycosylation via asparagine)//GO:0044267(cellular protein metabolic process)
chr13	48986861	48987080	diffreps_peak_110052	5.14572	219	NM_005767	LPAR6	9.33108	7.14954e-06	0.000165645	up	10161	ARWH1|HYPT8|LAH3|P2RY5|P2Y5	MIM:609239|HGNC:HGNC:15520|Ensembl:ENSG00000139679|HPRD:16465|Vega:OTTHUMG00000016895	lysophosphatidic acid receptor 6		GO:0005886(plasma membrane)//GO:0016021(integral component of membrane)	GO:0004930(G-protein coupled receptor activity)	GO:0007186(G-protein coupled receptor signaling pathway)
chr4	169849381	169849608	diffreps_peak_313133	7.24896	227	NM_016081	PALLD	9.26113	5.63696e-08	3.54864e-06	up	23022	CGI-151|CGI151|MYN|PNCA1|SIH002	MIM:608092|HGNC:HGNC:17068|Ensembl:ENSG00000129116|HPRD:09731|Vega:OTTHUMG00000161097	palladin, cytoskeletal associated protein		GO:0030018(Z disc)//GO:0005886(plasma membrane)//GO:0030027(lamellipodium)//GO:0015629(actin cytoskeleton)//GO:0030424(axon)//GO:0001726(ruffle)//GO:0005884(actin filament)//GO:0005739(mitochondrion)//GO:0005925(focal adhesion)//GO:0005634(nucleus)//GO:0002102(podosome)//GO:0005737(cytoplasm)//GO:0030426(growth cone)	GO:0005515(protein binding)//GO:0051371(muscle alpha-actinin binding)//GO:0003779(actin binding)	GO:0003382(epithelial cell morphogenesis)//GO:0030036(actin cytoskeleton organization)//GO:0007010(cytoskeleton organization)//GO:0003334(keratinocyte development)
chr16	85123941	85124140	diffreps_peak_161651	5.06422	199	NM_014732	KIAA0513	9.25974	8.62541e-06	0.000192591	up	9764	-	MIM:611675|HGNC:HGNC:29058|Ensembl:ENSG00000135709|HPRD:17192|Vega:OTTHUMG00000176597	KIAA0513		GO:0005737(cytoplasm)
chr15	43891354	43891604	diffreps_peak_135286	7.12315	250	NM_020990	CKMT1B	9.23285	7.53092e-08	4.40165e-06	up	1159	CKMT|CKMT1|UMTCK	MIM:123290|HGNC:HGNC:1995|Ensembl:ENSG00000237289|HPRD:00424|Vega:OTTHUMG00000059900	creatine kinase, mitochondrial 1B	hsa00330(Arginine and proline metabolism)//		GO:0005524(ATP binding)//GO:0016301(kinase activity)//GO:0016772(transferase activity, transferring phosphorus-containing groups)	GO:0016310(phosphorylation)//GO:0008152(metabolic process)
chr20	33805614	33805800	diffreps_peak_249105	7.20947	186	ENST00000540582	EDEM2	9.22817	6.17347e-08	3.79582e-06	up	55741	C20orf31|C20orf49|bA4204.1	MIM:610302|HGNC:HGNC:15877|Ensembl:ENSG00000088298|HPRD:09841|Vega:OTTHUMG00000032322	ER degradation enhancer, mannosidase alpha-like 2	hsa04141(Protein processing in endoplasmic reticulum)	GO:0005783(endoplasmic reticulum)//GO:0016020(membrane)//GO:0005788(endoplasmic reticulum lumen)//GO:0044322(endoplasmic reticulum quality control compartment)	GO:0001948(glycoprotein binding)//GO:0004571(mannosyl-oligosaccharide 1,2-alpha-mannosidase activity)//GO:0005509(calcium ion binding)	GO:0044267(cellular protein metabolic process)//GO:0006491(N-glycan processing)//GO:1904382(mannose trimming involved in glycoprotein ERAD pathway)//GO:0030968(endoplasmic reticulum unfolded protein response)//GO:0006457(protein folding)//GO:0036509(trimming of terminal mannose on B branch)//GO:0030433(ER-associated ubiquitin-dependent protein catabolic process)//GO:0043687(post-translational pro…
chr1	212799681	212799880	diffreps_peak_35018	6.63509	199	NM_153606	FAM71A	9.21818	2.31689e-07	1.02785e-05	up	149647	-	HGNC:HGNC:26541|Ensembl:ENSG00000162771|HPRD:08735|Vega:OTTHUMG00000041084	family with sequence similarity 71 member A		GO:0005634(nucleus)
chr16	2479394	2479498	diffreps_peak_148147	6.12466	104	NM_001761	CCNF	9.09709	7.50482e-07	2.60863e-05	up	899	FBX1|FBXO1	MIM:600227|HGNC:HGNC:1591|Ensembl:ENSG00000162063|HPRD:02574|Vega:OTTHUMG00000128858	cyclin F		GO:0005634(nucleus)//GO:0005814(centriole)//GO:0019005(SCF ubiquitin ligase complex)	GO:0005515(protein binding)	GO:0010826(negative regulation of centrosome duplication)//GO:0007067(mitotic nuclear division)//GO:0051301(cell division)//GO:0016567(protein ubiquitination)//GO:0000320(re-entry into mitotic cell cycle)//GO:0031146(SCF-dependent proteasomal ubiquitin-dependent protein catabolic process)//GO:0001890(placenta development)//GO:0051726(regulation of cell cycle)
chr12	95009698	95009900	diffreps_peak_98849	7.3006	202	NM_001301036	TMCC3	9.09653	5.005e-08	3.26038e-06	up	57458	-	HGNC:HGNC:29199|Ensembl:ENSG00000057704|HPRD:15519|Vega:OTTHUMG00000170225	transmembrane and coiled-coil domain family 3		GO:0016021(integral component of membrane)
chr7	137687069	137687136	diffreps_peak_387606	7.10005	67	uc011kqb.1	AKR1D1	9.07692	7.94241e-08	4.58399e-06	up	6718	3o5bred|CBAS2|SRD5B1	MIM:604741|HGNC:HGNC:388|Ensembl:ENSG00000122787|HPRD:07263|Vega:OTTHUMG00000155787	aldo-keto reductase family 1, member D1	hsa00120(Primary bile acid biosynthesis)//hsa00140(Steroid hormone biosynthesis)//	GO:0070062(extracellular exosome)//GO:0005829(cytosol)	GO:0047787(delta4-3-oxosteroid 5beta-reductase activity)//GO:0005496(steroid binding)	GO:0055114(oxidation-reduction process)//GO:0008207(C21-steroid hormone metabolic process)//GO:0008209(androgen metabolic process)//GO:0030573(bile acid catabolic process)//GO:0006699(bile acid biosynthetic process)//GO:0008206(bile acid metabolic process)//GO:0007586(digestion)//GO:0044281(small molecule metabolic process)//GO:0006707(cholesterol catabolic process)
chr1	54651941	54651959	diffreps_peak_11942	6.40035	18	ENST00000401046	CYB5RL	9.00971	3.97782e-07	1.58151e-05	up	606495	-	HGNC:HGNC:32220	cytochrome b5 reductase like	hsa00520(Amino sugar and nucleotide sugar metabolism)	GO:0005654(nucleoplasm)//GO:0005634(nucleus)	GO:0016491(oxidoreductase activity)//GO:0004128(cytochrome-b5 reductase activity, acting on NAD(P)H)	GO:0055114(oxidation-reduction process)
chr5	171833280	171833356	diffreps_peak_335927	6.80131	76	NM_001017995	SH3PXD2B	9.00826	1.58012e-07	7.66607e-06	up	285590	FAD49|FTHS|HOFI|KIAA1295|TKS4|TSK4	MIM:613293|HGNC:HGNC:29242|Ensembl:ENSG00000174705|HPRD:18591|Vega:OTTHUMG00000163280	SH3 and PX domains 2B		GO:0042995(cell projection)//GO:0030054(cell junction)//GO:0002102(podosome)//GO:0005737(cytoplasm)	GO:0070273(phosphatidylinositol-4-phosphate binding)//GO:0035091(phosphatidylinositol binding)//GO:0010314(phosphatidylinositol-5-phosphate binding)//GO:0042169(SH2 domain binding)//GO:0032266(phosphatidylinositol-3-phosphate binding)//GO:0080025(phosphatidylinositol-3,5-bisphosphate binding)//GO:0005515(protein binding)	GO:0060612(adipose tissue development)//GO:0007507(heart development)//GO:0006801(superoxide metabolic process)//GO:0022617(extracellular matrix disassembly)//GO:0045600(positive regulation of fat cell differentiation)//GO:0001501(skeletal system development)//GO:0060348(bone development)//GO:0030154(cell differentiation)//GO:0001654(eye development)//GO:0071800(podosome assembly)//GO:0072657(pro…
chr6	138649221	138649279	diffreps_peak_358518	5.48066	58	NM_020340	ARFGEF3	8.94012	3.30627e-06	8.70807e-05	up	57221	A7322|BIG3|C6orf92|KIAA1244|PPP1R33|dJ171N11.1	HGNC:HGNC:21213|Ensembl:ENSG00000112379|HPRD:13845|Vega:OTTHUMG00000015670	ARFGEF family member 3		GO:0030658(transport vesicle membrane)//GO:0016021(integral component of membrane)	GO:0005086(ARF guanyl-nucleotide exchange factor activity)	GO:0010923(negative regulation of phosphatase activity)//GO:0032012(regulation of ARF protein signal transduction)//GO:0043547(positive regulation of GTPase activity)
chr8	48685668	48685740	diffreps_peak_396855	7.21108	72	NM_006904	PRKDC	8.91816	6.15063e-08	3.7858e-06	up	5591	DNA-PKcs|DNAPK|DNPK1|HYRC|HYRC1|IMD26|XRCC7|p350	MIM:600899|HGNC:HGNC:9413|Ensembl:ENSG00000253729|HPRD:02941|Vega:OTTHUMG00000164239	protein kinase, DNA-activated, catalytic polypeptide	hsa03450(Non-homologous end-joining)//hsa04110(Cell cycle)	GO:0016020(membrane)//GO:0070419(nonhomologous end joining complex)//GO:0005667(transcription factor complex)//GO:0005829(cytosol)//GO:0000784(nuclear chromosome, telomeric region)//GO:0005730(nucleolus)//GO:0005654(nucleoplasm)//GO:0005958(DNA-dependent protein kinase-DNA ligase 4 complex)	GO:0004674(protein serine/threonine kinase activity)//GO:0004672(protein kinase activity)//GO:0019899(enzyme binding)//GO:0004677(DNA-dependent protein kinase activity)//GO:0016773(phosphotransferase activity, alcohol group as acceptor)//GO:0008134(transcription factor binding)//GO:0044822(poly(A) RNA binding)//GO:0005515(protein binding)//GO:0005524(ATP binding)//GO:0003690(double-stranded DNA b…	GO:0002684(positive regulation of immune system process)//GO:0097681(double-strand break repair via alternative nonhomologous end joining)//GO:0008152(metabolic process)//GO:0043066(negative regulation of apoptotic process)//GO:0001756(somitogenesis)//GO:0048511(rhythmic process)//GO:0048639(positive regulation of developmental growth)//GO:0042752(regulation of circadian rhythm)//GO:0010332(respo…
chr16	108057	108260	diffreps_peak_146905	7.74954	203	NM_022450	RHBDF1	8.9026	1.78018e-08	1.65914e-06	up	64285	C16orf8|Dist1|EGFR-RS|gene-89|gene-90|hDist1	MIM:614403|HGNC:HGNC:20561|Ensembl:ENSG00000007384|HPRD:07027|Vega:OTTHUMG00000060719	rhomboid 5 homolog 1 (Drosophila)		GO:0016021(integral component of membrane)//GO:0005789(endoplasmic reticulum membrane)//GO:0000139(Golgi membrane)	GO:0004252(serine-type endopeptidase activity)//GO:0019838(growth factor binding)	GO:0061136(regulation of proteasomal protein catabolic process)//GO:0050708(regulation of protein secretion)//GO:0008283(cell proliferation)//GO:0016477(cell migration)//GO:0050709(negative regulation of protein secretion)//GO:0016485(protein processing)//GO:0006508(proteolysis)//GO:0042058(regulation of epidermal growth factor receptor signaling pathway)//GO:0015031(protein transport)
chr10	33494376	33494640	diffreps_peak_45505	5.45035	264	ENST00000374816	NRP1	8.90083	3.5453e-06	9.24073e-05	up	8829	BDCA4|CD304|NP1|NRP|VEGF165R	MIM:602069|HGNC:HGNC:8004|Ensembl:ENSG00000099250|HPRD:03642|Vega:OTTHUMG00000019343	neuropilin 1	hsa04360(Axon guidance)//hsa05166(HTLV-I infection)	GO:0097443(sorting endosome)//GO:0016021(integral component of membrane)//GO:0043235(receptor complex)//GO:0009986(cell surface)//GO:0030424(axon)//GO:0002116(semaphorin receptor complex)//GO:0005886(plasma membrane)//GO:0005829(cytosol)//GO:0030426(growth cone)//GO:0031410(cytoplasmic vesicle)//GO:0005883(neurofilament)//GO:0005769(early endosome)//GO:0005615(extracellular space)//GO:0005925(foc…	GO:0005021(vascular endothelial growth factor-activated receptor activity)//GO:0038085(vascular endothelial growth factor binding)//GO:0008201(heparin binding)//GO:0019838(growth factor binding)//GO:0015026(coreceptor activity)//GO:0017154(semaphorin receptor activity)//GO:0019955(cytokine binding)//GO:0046872(metal ion binding)//GO:0005515(protein binding)	GO:0021785(branchiomotor neuron axon guidance)//GO:0061549(sympathetic ganglion development)//GO:0035924(cellular response to vascular endothelial growth factor stimulus)//GO:0021649(vestibulocochlear nerve structural organization)//GO:0061299(retina vasculature morphogenesis in camera-type eye)//GO:0021828(gonadotrophin-releasing hormone neuronal migration to the hypothalamus)//GO:0048843(negati…
chr11	11373501	11373740	diffreps_peak_62347	7.18398	239	NM_001256686	CSNK2A3	8.81928	6.54669e-08	3.96268e-06	up	283106	CSNK2A1P	HGNC:HGNC:2458|Ensembl:ENSG00000254598|Vega:OTTHUMG00000165708	casein kinase 2, alpha 3 polypeptide	hsa03008(Ribosome biogenesis in eukaryotes)//hsa04064(NF-kappa B signaling pathway)//hsa04310(Wnt signaling pathway)//hsa04520(Adherens junction)//hsa04530(Tight junction)//hsa05162(Measles)//hsa05168(Herpes simplex infection)//hsa05169(Epstein-Barr virus infection)		GO:0005524(ATP binding)//GO:0005515(protein binding)//GO:0004674(protein serine/threonine kinase activity)	GO:0006468(protein phosphorylation)//GO:0045732(positive regulation of protein catabolic process)//GO:0008284(positive regulation of cell proliferation)//GO:0030307(positive regulation of cell growth)
chrX	49024101	49024540	diffreps_peak_434739	6.07499	439	ENST00000376338	MAGIX	8.81437	8.41415e-07	2.85939e-05	up	79917	JM10|PDZX	HGNC:HGNC:30006|Ensembl:ENSG00000269313|HPRD:06538|Vega:OTTHUMG00000188218	MAGI family member, X-linked
chr9	17309061	17309250	diffreps_peak_411348	5.45667	189	NM_017738	CNTLN	8.76316	3.49406e-06	9.12521e-05	up	54875	C9orf101|C9orf39|bA340N12.1	MIM:611870|HGNC:HGNC:23432|Ensembl:ENSG00000044459|HPRD:10800|Vega:OTTHUMG00000019597|Vega:OTTHUMG00000019599	centlein		GO:0005814(centriole)//GO:0005737(cytoplasm)//GO:0070062(extracellular exosome)	GO:0019901(protein kinase binding)//GO:0030674(protein binding, bridging)//GO:0019904(protein domain specific binding)//GO:0000155(phosphorelay sensor kinase activity)	GO:0033365(protein localization to organelle)//GO:0023014(signal transduction by protein phosphorylation)//GO:0000160(phosphorelay signal transduction system)//GO:0010457(centriole-centriole cohesion)
chr1	40026484	40026620	diffreps_peak_8388	7.11955	136	NM_003819	PABPC4	8.7548	7.5937e-08	4.42604e-06	up	8761	APP-1|APP1|PABP4|iPABP	MIM:603407|HGNC:HGNC:8557|Ensembl:ENSG00000090621|HPRD:04557|Vega:OTTHUMG00000009097	poly(A) binding protein, cytoplasmic 4 (inducible form)	hsa03013(RNA transport)//hsa03015(mRNA surveillance pathway)//hsa03018(RNA degradation)	GO:0030529(intracellular ribonucleoprotein complex)//GO:0005634(nucleus)//GO:0005737(cytoplasm)//GO:0010494(cytoplasmic stress granule)	GO:0008143(poly(A) binding)//GO:0003676(nucleic acid binding)//GO:0003723(RNA binding)//GO:0000166(nucleotide binding)//GO:0008266(poly(U) RNA binding)//GO:0044822(poly(A) RNA binding)//GO:0017130(poly(C) RNA binding)//GO:0005515(protein binding)	GO:0006412(translation)//GO:0007596(blood coagulation)//GO:0006396(RNA processing)//GO:0006401(RNA catabolic process)
chr14	93125861	93126060	diffreps_peak_128705	5.44908	199	uc001yar.1	RIN3	8.74706	3.55566e-06	9.26095e-05	up	79890	-	MIM:610223|HGNC:HGNC:18751|Ensembl:ENSG00000100599|HPRD:11494|Vega:OTTHUMG00000171198	Ras and Rab interactor 3		GO:0005769(early endosome)//GO:0031410(cytoplasmic vesicle)//GO:0016023(cytoplasmic, membrane-bounded vesicle)	GO:0017112(Rab guanyl-nucleotide exchange factor activity)//GO:0005096(GTPase activator activity)//GO:0005515(protein binding)//GO:0017137(Rab GTPase binding)	GO:0006897(endocytosis)//GO:0043547(positive regulation of GTPase activity)//GO:0007165(signal transduction)
chr11	61570281	61570398	diffreps_peak_68769	7.39778	117	NM_013402	FADS1	8.6791	4.00146e-08	2.78738e-06	up	3992	D5D|FADS6|FADSD5|LLCDL1|TU12	MIM:606148|HGNC:HGNC:3574|Ensembl:ENSG00000149485|HPRD:06935|Vega:OTTHUMG00000157155	fatty acid desaturase 1	hsa01040(Biosynthesis of unsaturated fatty acids)//	GO:0016021(integral component of membrane)//GO:0016020(membrane)//GO:0005789(endoplasmic reticulum membrane)//GO:0043231(intracellular membrane-bounded organelle)//GO:0005739(mitochondrion)//GO:0005634(nucleus)	GO:0000248(C-5 sterol desaturase activity)//GO:0016491(oxidoreductase activity)//GO:0016717(oxidoreductase activity, acting on paired donors, with oxidation of a pair of donors resulting in the reduction of molecular oxygen to two molecules of water)	GO:0055114(oxidation-reduction process)//GO:0033559(unsaturated fatty acid metabolic process)//GO:0007568(aging)//GO:0019369(arachidonic acid metabolic process)//GO:0007267(cell-cell signaling)//GO:0035900(response to isolation stress)//GO:0008654(phospholipid biosynthetic process)//GO:0009267(cellular response to starvation)//GO:0044281(small molecule metabolic process)//GO:0043651(linoleic acid…
chr21	41018381	41018549	diffreps_peak_257652	5.7545	168	ENST00000380620	B3GALT5	8.66822	1.75995e-06	5.21662e-05	up	10317	B3GalT-V|B3GalTx|B3T5|GLCT5|beta-1,3-GalTase 5|beta-3-Gx-T5|beta3Gal-T5	MIM:604066|HGNC:HGNC:920|Ensembl:ENSG00000183778|HPRD:06818|Vega:OTTHUMG00000086725	Beta-1,3-galactosyltransferase 5	hsa00601(Glycosphingolipid biosynthesis - lacto and neolacto series)//hsa00603(Glycosphingolipid biosynthesis - globo series)//	GO:0005783(endoplasmic reticulum)//GO:0016021(integral component of membrane)//GO:0005794(Golgi apparatus)//GO:0000139(Golgi membrane)	GO:0008378(galactosyltransferase activity)//GO:0008499(UDP-galactose:beta-N-acetylglucosamine beta-1,3-galactosyltransferase activity)	GO:0006486(protein glycosylation)
chr7	129394857	129394920	diffreps_peak_386197	7.551	63	NM_005011	NRF1	8.66246	2.81187e-08	2.19923e-06	up	4899	ALPHA-PAL	MIM:600879|HGNC:HGNC:7996|Ensembl:ENSG00000106459|HPRD:02930|Vega:OTTHUMG00000143736	nuclear respiratory factor 1	hsa05016(Huntington's disease)	GO:0005654(nucleoplasm)//GO:0005634(nucleus)//GO:0005737(cytoplasm)//GO:0070062(extracellular exosome)	GO:0001077(transcriptional activator activity, RNA polymerase II core promoter proximal region sequence-specific binding)//GO:0001046(core promoter sequence-specific DNA binding)//GO:0000978(RNA polymerase II core promoter proximal region sequence-specific DNA binding)//GO:0005515(protein binding)//GO:0042803(protein homodimerization activity)	GO:0031100(organ regeneration)//GO:0001666(response to hypoxia)//GO:0051602(response to electrical stimulus)//GO:0006996(organelle organization)//GO:0007005(mitochondrion organization)//GO:0051593(response to folic acid)//GO:0006366(transcription from RNA polymerase II promoter)//GO:0032496(response to lipopolysaccharide)//GO:0006091(generation of precursor metabolites and energy)//GO:0032355(res…
chr12	52452471	52453120	diffreps_peak_91652	6.9363	649	NM_002135	NR4A1	8.64146	1.15799e-07	6.05209e-06	up	3164	GFRP1|HMR|N10|NAK-1|NGFIB|NP10|NUR77|TR3	MIM:139139|HGNC:HGNC:7980|Ensembl:ENSG00000123358|HPRD:00744|Vega:OTTHUMG00000150393	nuclear receptor subfamily 4 group A member 1	hsa04010(MAPK signaling pathway)//hsa04151(PI3K-Akt signaling pathway)//	GO:0031965(nuclear membrane)//GO:0005654(nucleoplasm)//GO:0005667(transcription factor complex)//GO:0005634(nucleus)//GO:0005737(cytoplasm)	GO:0008270(zinc ion binding)//GO:0042803(protein homodimerization activity)//GO:0043565(sequence-specific DNA binding)//GO:0003707(steroid hormone receptor activity)//GO:0004879(RNA polymerase II transcription factor activity, ligand-activated sequence-specific DNA binding)//GO:0008134(transcription factor binding)//GO:0001077(transcriptional activator activity, RNA polymerase II core promoter pr…	GO:0035924(cellular response to vascular endothelial growth factor stimulus)//GO:0048011(neurotrophin TRK receptor signaling pathway)//GO:0071376(cellular response to corticotropin-releasing hormone stimulus)//GO:0002042(cell migration involved in sprouting angiogenesis)//GO:0045786(negative regulation of cell cycle)//GO:0043401(steroid hormone mediated signaling pathway)//GO:0043065(positive reg…
chr16	4410943	4411040	diffreps_peak_149428	5.40225	97	NM_024535	CORO7	8.6375	3.9605e-06	0.000101244	up	79585	0610011B16Rik|CRN7|POD1	MIM:611668|HGNC:HGNC:26161|Ensembl:ENSG00000262246|HPRD:07975|Vega:OTTHUMG00000129465	coronin 7		GO:0016021(integral component of membrane)//GO:0005802(trans-Golgi network)//GO:0016020(membrane)//GO:0005794(Golgi apparatus)//GO:0005829(cytosol)//GO:0000139(Golgi membrane)//GO:0016023(cytoplasmic, membrane-bounded vesicle)	GO:0005515(protein binding)//GO:0003779(actin binding)	GO:0015031(protein transport)//GO:0006895(Golgi to endosome transport)//GO:0030041(actin filament polymerization)
chr13	73283501	73283720	diffreps_peak_112045	7.36606	219	NM_001071775	MZT1	8.60135	4.30462e-08	2.94119e-06	up	440145	C13orf37|MOZART1	MIM:613448|HGNC:HGNC:33830|Ensembl:ENSG00000204899|Vega:OTTHUMG00000017069	mitotic spindle organizing protein 1		GO:0005813(centrosome)//GO:0005819(spindle)//GO:0008274(gamma-tubulin ring complex)	GO:0005515(protein binding)	GO:0033566(gamma-tubulin complex localization)
chr2	204306341	204306803	diffreps_peak_238564	8.12613	462	NM_203365	RAPH1	8.59517	7.47948e-09	1.05259e-06	up	65059	ALS2CR18|ALS2CR9|LPD|PREL-2|PREL2|RMO1|RalGDS/AF-6	MIM:609035|HGNC:HGNC:14436|Ensembl:ENSG00000173166|HPRD:12356|Vega:OTTHUMG00000132876	Ras association (RalGDS/AF-6) and pleckstrin homology domains 1		GO:0030175(filopodium)//GO:0005886(plasma membrane)//GO:0005856(cytoskeleton)//GO:0005737(cytoplasm)//GO:0030027(lamellipodium)	GO:0005515(protein binding)	GO:0048675(axon extension)//GO:0007165(signal transduction)
chr1	21070821	21071060	diffreps_peak_3953	7.1899	239	NM_016287	HP1BP3	8.58409	6.45802e-08	3.91904e-06	up	50809	HP1-BP74|HP1BP74	MIM:616072|HGNC:HGNC:24973|Ensembl:ENSG00000127483|HPRD:11026|Vega:OTTHUMG00000002622	heterochromatin protein 1 binding protein 3		GO:0005634(nucleus)//GO:0000786(nucleosome)//GO:0005694(chromosome)	GO:0031491(nucleosome binding)//GO:0005515(protein binding)//GO:0003677(DNA binding)	GO:0071456(cellular response to hypoxia)//GO:0042127(regulation of cell proliferation)//GO:0097298(regulation of nucleus size)//GO:0006334(nucleosome assembly)//GO:0070828(heterochromatin organization)//GO:0006355(regulation of transcription, DNA-templated)
chr22	29815143	29815240	diffreps_peak_262486	6.98426	97	ENST00000415447	AP1B1	8.56211	1.03691e-07	5.55381e-06	up	162	ADTB1|AP105A|BAM22|CLAPB2	MIM:600157|HGNC:HGNC:554|Ensembl:ENSG00000100280|HPRD:02541|Vega:OTTHUMG00000151109	adaptor related protein complex 1 beta 1 subunit	hsa04142(Lysosome)	GO:0030131(clathrin adaptor complex)//GO:0030659(cytoplasmic vesicle membrane)//GO:0030669(clathrin-coated endocytic vesicle membrane)//GO:0005829(cytosol)//GO:0005765(lysosomal membrane)//GO:0030117(membrane coat)//GO:0000139(Golgi membrane)//GO:0032588(trans-Golgi network membrane)	GO:0019901(protein kinase binding)//GO:0005515(protein binding)//GO:0008565(protein transporter activity)//GO:0005215(transporter activity)	GO:0061024(membrane organization)//GO:0007507(heart development)//GO:0006886(intracellular protein transport)//GO:0050690(regulation of defense response to virus by virus)//GO:0016192(vesicle-mediated transport)//GO:0016032(viral process)//GO:0006892(post-Golgi vesicle-mediated transport)//GO:0019886(antigen processing and presentation of exogenous peptide antigen via MHC class II)//GO:0007368(de…
chr15	42110206	42110282	diffreps_peak_134601	5.75663	76	NM_014994	MAPKBP1	8.54206	1.75133e-06	5.19619e-05	up	23005	JNKBP-1|JNKBP1	MIM:616786|HGNC:HGNC:29536|Ensembl:ENSG00000137802|HPRD:17465|Vega:OTTHUMG00000160227	mitogen-activated protein kinase binding protein 1		GO:0005622(intracellular)	GO:0005515(protein binding)	GO:0007256(activation of JNKK activity)
chr13	20712741	20713100	diffreps_peak_105828	5.77377	359	NM_021954	GJA3	8.49853	1.68358e-06	5.02713e-05	up	2700	CTRCT14|CX46|CZP3	MIM:121015|HGNC:HGNC:4277|Ensembl:ENSG00000121743|HPRD:00415|Vega:OTTHUMG00000016510	gap junction protein alpha 3		GO:0016021(integral component of membrane)//GO:0045121(membrane raft)//GO:0005922(connexon complex)	GO:0042802(identical protein binding)//GO:0005243(gap junction channel activity)	GO:0007267(cell-cell signaling)//GO:0042542(response to hydrogen peroxide)//GO:0007601(visual perception)//GO:0009268(response to pH)//GO:0055085(transmembrane transport)//GO:0006810(transport)
chr8	135725141	135725292	diffreps_peak_407117	5.32233	151	NM_020863	ZFAT	8.49219	4.76066e-06	0.000117533	up	57623	AITD3|ZFAT1|ZNF406	MIM:610931|HGNC:HGNC:19899|Ensembl:ENSG00000066827|HPRD:11712|Vega:OTTHUMG00000164321	zinc finger and AT-hook domain containing		GO:0005634(nucleus)//GO:0005829(cytosol)	GO:0001077(transcriptional activator activity, RNA polymerase II core promoter proximal region sequence-specific binding)//GO:0003676(nucleic acid binding)//GO:0046872(metal ion binding)//GO:0000977(RNA polymerase II regulatory region sequence-specific DNA binding)//GO:0003700(transcription factor activity, sequence-specific DNA binding)	GO:0006366(transcription from RNA polymerase II promoter)//GO:0007275(multicellular organism development)//GO:0002244(hematopoietic progenitor cell differentiation)//GO:0060712(spongiotrophoblast layer development)//GO:0045944(positive regulation of transcription from RNA polymerase II promoter)
chr12	28125455	28125460	diffreps_peak_87363	5.6137	5	ENST00000545234	PTHLH	8.47399	2.43391e-06	6.81358e-05	up	5744	BDE2|HHM|PLP|PTHR|PTHRP	MIM:168470|HGNC:HGNC:9607|Ensembl:ENSG00000087494|HPRD:01348|Vega:OTTHUMG00000169221	parathyroid hormone-like hormone		GO:0005654(nucleoplasm)//GO:0005794(Golgi apparatus)//GO:0005576(extracellular region)//GO:0005615(extracellular space)//GO:0005737(cytoplasm)	GO:0051428(peptide hormone receptor binding)//GO:0005179(hormone activity)	GO:0007492(endoderm development)//GO:0008285(negative regulation of cell proliferation)//GO:0048286(lung alveolus development)//GO:0060659(nipple sheath formation)//GO:0001501(skeletal system development)//GO:0030855(epithelial cell differentiation)//GO:0043129(surfactant homeostasis)//GO:0032330(regulation of chondrocyte differentiation)//GO:0008544(epidermis development)//GO:0007189(adenylate c…
chr19	12834062	12834080	diffreps_peak_195941	6.91787	18	NM_001136195	TNPO2	8.42411	1.20817e-07	6.23684e-06	up	30000	IPO3|KPNB2B|TRN2	MIM:603002|HGNC:HGNC:19998|Ensembl:ENSG00000105576|Vega:OTTHUMG00000180333	transportin 2		GO:0031965(nuclear membrane)//GO:0005622(intracellular)//GO:0005634(nucleus)//GO:0034399(nuclear periphery)//GO:0005737(cytoplasm)	GO:0008139(nuclear localization sequence binding)//GO:0005515(protein binding)//GO:0008565(protein transporter activity)//GO:0008536(Ran GTPase binding)	GO:0000060(protein import into nucleus, translocation)//GO:0051148(negative regulation of muscle cell differentiation)//GO:0006886(intracellular protein transport)//GO:0006607(NLS-bearing protein import into nucleus)//GO:0006610(ribosomal protein import into nucleus)//GO:0000059(protein import into nucleus, docking)
chr12	52445185	52445352	diffreps_peak_91645	9.18826	167	NM_002135	NR4A1	8.34153	6.48245e-10	4.63979e-07	up	3164	GFRP1|HMR|N10|NAK-1|NGFIB|NP10|NUR77|TR3	MIM:139139|HGNC:HGNC:7980|Ensembl:ENSG00000123358|HPRD:00744|Vega:OTTHUMG00000150393	nuclear receptor subfamily 4 group A member 1	hsa04010(MAPK signaling pathway)//hsa04151(PI3K-Akt signaling pathway)//	GO:0031965(nuclear membrane)//GO:0005654(nucleoplasm)//GO:0005667(transcription factor complex)//GO:0005634(nucleus)//GO:0005737(cytoplasm)	GO:0008270(zinc ion binding)//GO:0042803(protein homodimerization activity)//GO:0043565(sequence-specific DNA binding)//GO:0003707(steroid hormone receptor activity)//GO:0004879(RNA polymerase II transcription factor activity, ligand-activated sequence-specific DNA binding)//GO:0008134(transcription factor binding)//GO:0001077(transcriptional activator activity, RNA polymerase II core promoter pr…	GO:0035924(cellular response to vascular endothelial growth factor stimulus)//GO:0048011(neurotrophin TRK receptor signaling pathway)//GO:0071376(cellular response to corticotropin-releasing hormone stimulus)//GO:0002042(cell migration involved in sprouting angiogenesis)//GO:0045786(negative regulation of cell cycle)//GO:0043401(steroid hormone mediated signaling pathway)//GO:0043065(positive reg…
chr3	52022926	52023020	diffreps_peak_276547	6.75737	94	NM_000666	ACY1	8.33636	1.74836e-07	8.28751e-06	up	95	ACY-1|ACY1D|HEL-S-5	MIM:104620|HGNC:HGNC:177|Ensembl:ENSG00000114786|Ensembl:ENSG00000243989|HPRD:00092|Vega:OTTHUMG00000157815|Vega:OTTHUMG00000166447	aminoacylase 1		GO:0070062(extracellular exosome)//GO:0005737(cytoplasm)//GO:0005829(cytosol)	GO:0008237(metallopeptidase activity)//GO:0004046(aminoacylase activity)//GO:0046872(metal ion binding)//GO:0005515(protein binding)	GO:0006508(proteolysis)//GO:0006805(xenobiotic metabolic process)//GO:0044281(small molecule metabolic process)//GO:0006520(cellular amino acid metabolic process)
chr12	83324221	83324324	diffreps_peak_97763	5.08194	103	NM_152588	TMTC2	8.33155	8.28056e-06	0.00018618	up	160335	IBDBP1	MIM:615856|HGNC:HGNC:25440|Ensembl:ENSG00000179104|HPRD:13230|Vega:OTTHUMG00000169736	transmembrane and tetratricopeptide repeat containing 2		GO:0005783(endoplasmic reticulum)//GO:0016021(integral component of membrane)//GO:0005789(endoplasmic reticulum membrane)	GO:0005515(protein binding)	GO:0055074(calcium ion homeostasis)
chr12	113386665	113386800	diffreps_peak_102002	7.07517	135	NM_006187	OAS3	8.30924	8.41065e-08	4.76948e-06	up	4940	p100|p100OAS	MIM:603351|HGNC:HGNC:8088|Ensembl:ENSG00000111331|HPRD:04519|Vega:OTTHUMG00000169795	2'-5'-oligoadenylate synthetase 3	hsa05160(Hepatitis C)//hsa05162(Measles)//hsa05164(Influenza A)//hsa05168(Herpes simplex infection)	GO:0005886(plasma membrane)//GO:0005829(cytosol)//GO:0043231(intracellular membrane-bounded organelle)//GO:0005654(nucleoplasm)//GO:0005615(extracellular space)//GO:0005737(cytoplasm)	GO:0001730(2'-5'-oligoadenylate synthetase activity)//GO:0005524(ATP binding)//GO:0003725(double-stranded RNA binding)//GO:0046872(metal ion binding)//GO:0005515(protein binding)//GO:0016740(transferase activity)	GO:0045071(negative regulation of viral genome replication)//GO:0008152(metabolic process)//GO:0060337(type I interferon signaling pathway)//GO:0060333(interferon-gamma-mediated signaling pathway)//GO:0019221(cytokine-mediated signaling pathway)//GO:0051607(defense response to virus)//GO:0009615(response to virus)//GO:0006955(immune response)//GO:0006139(nucleobase-containing compound metabolic p…
chr2	242688241	242688280	diffreps_peak_244007	5.66981	39	ENST00000417686	D2HGDH	8.20455	2.13892e-06	6.11381e-05	up	728294	D2HGD	MIM:609186|HGNC:HGNC:28358|Ensembl:ENSG00000180902|HPRD:14502|Vega:OTTHUMG00000151474	D-2-hydroxyglutarate dehydrogenase		GO:0005739(mitochondrion)//GO:0005759(mitochondrial matrix)	GO:0016614(oxidoreductase activity, acting on CH-OH group of donors)//GO:0003824(catalytic activity)//GO:0050660(flavin adenine dinucleotide binding)//GO:0051990((R)-2-hydroxyglutarate dehydrogenase activity)	GO:0055114(oxidation-reduction process)//GO:0044267(cellular protein metabolic process)//GO:0008152(metabolic process)//GO:0006103(2-oxoglutarate metabolic process)//GO:0032026(response to magnesium ion)//GO:0032025(response to cobalt ion)//GO:0010042(response to manganese ion)//GO:0044237(cellular metabolic process)//GO:0010043(response to zinc ion)//GO:0051592(response to calcium ion)//GO:00442…
chr15	101933521	101933629	diffreps_peak_146739	5.78876	108	NM_002570	PCSK6	8.19283	1.62645e-06	4.88718e-05	up	5046	PACE4|SPC4	MIM:167405|HGNC:HGNC:8569|Ensembl:ENSG00000140479|HPRD:01329|Vega:OTTHUMG00000172097	proprotein convertase subtilisin/kexin type 6		GO:0005796(Golgi lumen)//GO:0009986(cell surface)//GO:0016020(membrane)//GO:0005783(endoplasmic reticulum)//GO:0031012(extracellular matrix)//GO:0005615(extracellular space)	GO:0008233(peptidase activity)//GO:0008201(heparin binding)//GO:0048406(nerve growth factor binding)//GO:0004252(serine-type endopeptidase activity)//GO:0004175(endopeptidase activity)	GO:0032940(secretion by cell)//GO:0032455(nerve growth factor processing)//GO:0032902(nerve growth factor production)//GO:0009100(glycoprotein metabolic process)//GO:0007354(zygotic determination of anterior/posterior axis, embryo)//GO:0048011(neurotrophin TRK receptor signaling pathway)//GO:0030510(regulation of BMP signaling pathway)//GO:0016485(protein processing)//GO:0006508(proteolysis)//GO:…
chr16	23403163	23403420	diffreps_peak_152705	6.14852	257	ENST00000563164	COG7	8.17409	7.10367e-07	2.49656e-05	up	91949	CDG2E	MIM:606978|HGNC:HGNC:18622|Ensembl:ENSG00000168434|HPRD:07373|Vega:OTTHUMG00000094807	component of oligomeric golgi complex 7		GO:0005730(nucleolus)//GO:0043231(intracellular membrane-bounded organelle)//GO:0005794(Golgi apparatus)//GO:0017119(Golgi transport complex)//GO:0000139(Golgi membrane)	GO:0005515(protein binding)	GO:0033365(protein localization to organelle)//GO:0061024(membrane organization)//GO:0044267(cellular protein metabolic process)//GO:0034067(protein localization to Golgi apparatus)//GO:0006890(retrograde vesicle-mediated transport, Golgi to ER)//GO:0050821(protein stabilization)//GO:0006886(intracellular protein transport)//GO:0043687(post-translational protein modification)//GO:0018279(protein …
chr7	99015641	99015880	diffreps_peak_380849	5.38525	239	NM_015545	PTCD1	8.16751	4.11862e-06	0.000104622	up	26024	-	MIM:614774|HGNC:HGNC:22198|Ensembl:ENSG00000106246|HPRD:11463|Vega:OTTHUMG00000154600	pentatricopeptide repeat domain 1		GO:0005739(mitochondrion)//GO:0005759(mitochondrial matrix)	GO:0044822(poly(A) RNA binding)//GO:0000049(tRNA binding)	GO:0042780(tRNA 3'-end processing)
chr10	91165721	91166020	diffreps_peak_52387	5.63834	299	NM_001548	IFIT1	8.16529	2.29963e-06	6.49921e-05	up	3434	C56|G10P1|IFI-56|IFI-56K|IFI56|IFIT-1|IFNAI1|ISG56|P56|RNM561	MIM:147690|HGNC:HGNC:5407|Ensembl:ENSG00000185745|HPRD:00983	interferon induced protein with tetratricopeptide repeats 1	hsa05160(Hepatitis C)//hsa05168(Herpes simplex infection)	GO:0043657(host cell)//GO:0005737(cytoplasm)//GO:0005829(cytosol)	GO:0003723(RNA binding)//GO:0005515(protein binding)	GO:0071357(cellular response to type I interferon)//GO:0045071(negative regulation of viral genome replication)//GO:0060337(type I interferon signaling pathway)//GO:0071360(cellular response to exogenous dsRNA)//GO:0050689(negative regulation of defense response to virus by host)//GO:0019060(intracellular transport of viral protein in host cell)//GO:0032091(negative regulation of protein binding)…
chr20	45927141	45927380	diffreps_peak_251496	7.11351	239	NM_001281769	ZMYND8	8.15464	7.69997e-08	4.47722e-06	up	23613	PRKCBP1|PRO2893|RACK7	MIM:615713|HGNC:HGNC:9397|Ensembl:ENSG00000101040|HPRD:10166|Vega:OTTHUMG00000032667	zinc finger MYND-type containing 8		GO:0005634(nucleus)//GO:0043197(dendritic spine)//GO:0005737(cytoplasm)//GO:0043198(dendritic shaft)	GO:0008270(zinc ion binding)//GO:0003712(transcription cofactor activity)//GO:0003682(chromatin binding)//GO:0042393(histone binding)//GO:0000977(RNA polymerase II regulatory region sequence-specific DNA binding)//GO:0070491(repressing transcription factor binding)//GO:0047485(protein N-terminus binding)//GO:0005515(protein binding)//GO:0001106(RNA polymerase II transcription corepressor activity)	GO:0098815(modulation of excitatory postsynaptic potential)//GO:0006355(regulation of transcription, DNA-templated)//GO:0000122(negative regulation of transcription from RNA polymerase II promoter)//GO:1902952(positive regulation of dendritic spine maintenance)//GO:0051491(positive regulation of filopodium assembly)//GO:1902897(regulation of postsynaptic density protein 95 clustering)//GO:0060999…
chr21	44836221	44836997	diffreps_peak_258163	5.32297	776	NM_173354	SIK1	8.1387	4.75369e-06	0.000117432	up	150094	EIEE30|MSK|SIK|SNF1LK	MIM:605705|HGNC:HGNC:11142|Ensembl:ENSG00000142178|HPRD:09301|Vega:OTTHUMG00000086874	salt inducible kinase 1	hsa04922(Glucagon signaling pathway)	GO:0005634(nucleus)//GO:0005737(cytoplasm)	GO:0004674(protein serine/threonine kinase activity)//GO:0005524(ATP binding)//GO:0000287(magnesium ion binding)//GO:0008140(cAMP response element binding protein binding)//GO:0019901(protein kinase binding)//GO:0005515(protein binding)//GO:0071889(14-3-3 protein binding)	GO:0010830(regulation of myotube differentiation)//GO:0043153(entrainment of circadian clock by photoperiod)//GO:2000210(positive regulation of anoikis)//GO:0055007(cardiac muscle cell differentiation)//GO:0032792(negative regulation of CREB transcription factor activity)//GO:0006468(protein phosphorylation)//GO:0007346(regulation of mitotic cell cycle)//GO:0048511(rhythmic process)//GO:0007049(c…
chr3	53376201	53376298	diffreps_peak_277034	6.33648	97	NM_018403	DCP1A	8.08368	4.60803e-07	1.7751e-05	up	55802	HSA275986|Nbla00360|SMAD4IP1|SMIF	MIM:607010|HGNC:HGNC:18714|Ensembl:ENSG00000272886|HPRD:06113|Vega:OTTHUMG00000158193	decapping mRNA 1A	hsa03018(RNA degradation)	GO:0000932(cytoplasmic mRNA processing body)//GO:0016020(membrane)//GO:0005829(cytosol)//GO:0043231(intracellular membrane-bounded organelle)//GO:0005634(nucleus)//GO:0005737(cytoplasm)	GO:0030234(enzyme regulator activity)//GO:0042802(identical protein binding)//GO:0008047(enzyme activator activity)//GO:0003729(mRNA binding)//GO:0005515(protein binding)//GO:0016787(hydrolase activity)	GO:0000290(deadenylation-dependent decapping of nuclear-transcribed mRNA)//GO:0000184(nuclear-transcribed mRNA catabolic process, nonsense-mediated decay)//GO:0043488(regulation of mRNA stability)//GO:0010467(gene expression)//GO:0000288(nuclear-transcribed mRNA catabolic process, deadenylation-dependent decay)//GO:0043085(positive regulation of catalytic activity)//GO:0043928(exonucleolytic nucl…
chr19	55703181	55703489	diffreps_peak_207310	5.17725	308	uc002qjr.3	BC034929	8.07772	6.64889e-06	0.000155698	up
chr16	89341221	89341340	diffreps_peak_162737	5.03348	119	NM_013275	ANKRD11	8.07614	9.2581e-06	0.000204952	up	29123	ANCO-1|ANCO1|LZ16|T13	MIM:611192|HGNC:HGNC:21316|Ensembl:ENSG00000167522|HPRD:12456|Vega:OTTHUMG00000175548	ankyrin repeat domain 11		GO:0005654(nucleoplasm)//GO:0005886(plasma membrane)//GO:0005634(nucleus)//GO:0005737(cytoplasm)		GO:0048705(skeletal system morphogenesis)//GO:0060348(bone development)//GO:0035264(multicellular organism growth)//GO:0001701(in utero embryonic development)//GO:0042475(odontogenesis of dentin-containing tooth)//GO:0001894(tissue homeostasis)//GO:0060325(face morphogenesis)
chr16	66436921	66437160	diffreps_peak_157665	7.30379	239	NM_001795	CDH5	8.06688	4.96837e-08	3.24434e-06	up	1003	7B4|CD144	MIM:601120|HGNC:HGNC:1764|Ensembl:ENSG00000179776|HPRD:03075|Vega:OTTHUMG00000137495	cadherin 5	hsa04514(Cell adhesion molecules (CAMs))//hsa04670(Leukocyte transendothelial migration)	GO:0005923(bicellular tight junction)//GO:0016021(integral component of membrane)//GO:0009986(cell surface)//GO:0009897(external side of plasma membrane)//GO:0016020(membrane)//GO:0005886(plasma membrane)//GO:0005912(adherens junction)//GO:0030054(cell junction)//GO:0005911(cell-cell junction)	GO:0019903(protein phosphatase binding)//GO:0008013(beta-catenin binding)//GO:0005102(receptor binding)//GO:0044325(ion channel binding)//GO:0005515(protein binding)//GO:0005509(calcium ion binding)	GO:0001955(blood vessel maturation)//GO:0007156(homophilic cell adhesion via plasma membrane adhesion molecules)//GO:0007155(cell adhesion)//GO:0034332(adherens junction organization)//GO:1903142(positive regulation of establishment of endothelial barrier)//GO:0007043(cell-cell junction assembly)//GO:0034329(cell junction assembly)//GO:0008285(negative regulation of cell proliferation)//GO:000717…
chr5	94991921	94992120	diffreps_peak_326556	5.6384	199	NM_173362	RFESD	7.96875	2.29934e-06	6.49921e-05	up	317671	-	HGNC:HGNC:29587|Ensembl:ENSG00000175449|HPRD:14164|Vega:OTTHUMG00000121168	Rieske Fe-S domain containing			GO:0051537(2 iron, 2 sulfur cluster binding)//GO:0016491(oxidoreductase activity)//GO:0005515(protein binding)//GO:0046872(metal ion binding)	GO:0055114(oxidation-reduction process)
chr16	77245121	77245173	diffreps_peak_160780	7.46985	52	NM_001129979	SYCE1L	7.96401	3.38959e-08	2.49159e-06	up	100130958	MRP2	HGNC:HGNC:37236|Ensembl:ENSG00000205078|Vega:OTTHUMG00000176809	synaptonemal complex central element protein 1-like		GO:0000795(synaptonemal complex)		GO:0007130(synaptonemal complex assembly)
chr5	75913441	75913880	diffreps_peak_323424	8.22105	439	NM_004101	F2RL2	7.94737	6.01102e-09	9.53756e-07	up	2151	PAR-3|PAR3	MIM:601919|HGNC:HGNC:3539|Ensembl:ENSG00000164220|HPRD:03561|Vega:OTTHUMG00000102119	coagulation factor II thrombin receptor like 2	hsa04080(Neuroactive ligand-receptor interaction)//hsa04610(Complement and coagulation cascades)	GO:0005886(plasma membrane)//GO:0005887(integral component of plasma membrane)//GO:0005576(extracellular region)//GO:0016324(apical plasma membrane)	GO:0004435(phosphatidylinositol phospholipase C activity)//GO:0005515(protein binding)//GO:0015057(thrombin receptor activity)	GO:0070493(thrombin receptor signaling pathway)//GO:0030168(platelet activation)//GO:0009611(response to wounding)//GO:0007596(blood coagulation)
chr1	182369101	182369500	diffreps_peak_31419	7.22049	399	NM_172000	TEDDM1	7.93466	6.01885e-08	3.72543e-06	up	127670	EDDM9|Epdd1|HE9|HEL-S-45e|TMEM45C	HGNC:HGNC:30233|Ensembl:ENSG00000203730|HPRD:13642|Vega:OTTHUMG00000037398	transmembrane epididymal protein 1		GO:0016021(integral component of membrane)
chr4	184922561	184922630	diffreps_peak_314103	6.97358	69	NM_020225	STOX2	7.8705	1.06273e-07	5.65899e-06	up	56977	-	HGNC:HGNC:25450|HPRD:16823	storkhead box 2		GO:0005575(cellular_component)	GO:0003674(molecular_function)	GO:0001893(maternal placenta development)//GO:0009790(embryo development)
chr16	1486081	1486087	diffreps_peak_147579	5.21625	6	NM_001143980	CCDC154	7.85	6.07785e-06	0.00014466	up	645811	C16orf29	HGNC:HGNC:34454|Ensembl:ENSG00000197599	coiled-coil domain containing 154		GO:0005769(early endosome)
chr11	6495912	6496060	diffreps_peak_61293	6.84121	148	NM_012402	ARFIP2	7.84431	1.44142e-07	7.16211e-06	up	23647	POR1	MIM:601638|HGNC:HGNC:17160|Ensembl:ENSG00000132254|HPRD:07209	ADP ribosylation factor interacting protein 2		GO:0005938(cell cortex)//GO:0005886(plasma membrane)//GO:0001726(ruffle)//GO:0005737(cytoplasm)//GO:0032588(trans-Golgi network membrane)	GO:0019904(protein domain specific binding)//GO:0030742(GTP-dependent protein binding)//GO:0048365(Rac GTPase binding)//GO:0005525(GTP binding)//GO:0005515(protein binding)//GO:0070273(phosphatidylinositol-4-phosphate binding)	GO:0031529(ruffle organization)//GO:0007264(small GTPase mediated signal transduction)//GO:0030032(lamellipodium assembly)//GO:0030036(actin cytoskeleton organization)//GO:0006928(movement of cell or subcellular component)//GO:0034315(regulation of Arp2/3 complex-mediated actin nucleation)
chr22	31724772	31724910	diffreps_peak_262988	7.6243	138	NM_014323	PATZ1	7.841	2.37522e-08	1.98256e-06	up	23598	MAZR|PATZ|RIAZ|ZBTB19|ZNF278|ZSG|dJ400N23	MIM:605165|HGNC:HGNC:13071|Ensembl:ENSG00000100105|HPRD:05522|Vega:OTTHUMG00000151254	POZ/BTB and AT hook containing zinc finger 1		GO:0005654(nucleoplasm)//GO:0005634(nucleus)	GO:0001077(transcriptional activator activity, RNA polymerase II core promoter proximal region sequence-specific binding)//GO:0003682(chromatin binding)//GO:0000978(RNA polymerase II core promoter proximal region sequence-specific DNA binding)//GO:0003677(DNA binding)//GO:0046872(metal ion binding)	GO:0008584(male gonad development)//GO:0007283(spermatogenesis)//GO:0030217(T cell differentiation)//GO:0006366(transcription from RNA polymerase II promoter)//GO:0045892(negative regulation of transcription, DNA-templated)//GO:0045944(positive regulation of transcription from RNA polymerase II promoter)//GO:0006355(regulation of transcription, DNA-templated)
chr12	52446257	52446260	diffreps_peak_91646	7.70297	3	ENST00000562373	NR4A1	7.83094	1.98165e-08	1.77172e-06	up	3164	GFRP1|HMR|N10|NAK-1|NGFIB|NP10|NUR77|TR3	MIM:139139|HGNC:HGNC:7980|Ensembl:ENSG00000123358|HPRD:00744|Vega:OTTHUMG00000150393	nuclear receptor subfamily 4 group A member 1	hsa04010(MAPK signaling pathway)//hsa04151(PI3K-Akt signaling pathway)//	GO:0031965(nuclear membrane)//GO:0005654(nucleoplasm)//GO:0005667(transcription factor complex)//GO:0005634(nucleus)//GO:0005737(cytoplasm)	GO:0008270(zinc ion binding)//GO:0042803(protein homodimerization activity)//GO:0043565(sequence-specific DNA binding)//GO:0003707(steroid hormone receptor activity)//GO:0004879(RNA polymerase II transcription factor activity, ligand-activated sequence-specific DNA binding)//GO:0008134(transcription factor binding)//GO:0001077(transcriptional activator activity, RNA polymerase II core promoter pr…	GO:0035924(cellular response to vascular endothelial growth factor stimulus)//GO:0048011(neurotrophin TRK receptor signaling pathway)//GO:0071376(cellular response to corticotropin-releasing hormone stimulus)//GO:0002042(cell migration involved in sprouting angiogenesis)//GO:0045786(negative regulation of cell cycle)//GO:0043401(steroid hormone mediated signaling pathway)//GO:0043065(positive reg…
chr8	89339401	89339717	diffreps_peak_400837	6.38564	316	NM_005941	MMP16	7.81714	4.11486e-07	1.62461e-05	up	4325	C8orf57|MMP-X2|MT-MMP2|MT-MMP3|MT3-MMP	MIM:602262|HGNC:HGNC:7162|Ensembl:ENSG00000156103|HPRD:03776|Vega:OTTHUMG00000163769	matrix metallopeptidase 16	hsa05206(MicroRNAs in cancer)	GO:0005886(plasma membrane)//GO:0005887(integral component of plasma membrane)//GO:0005796(Golgi lumen)//GO:0009986(cell surface)//GO:0005578(proteinaceous extracellular matrix)//GO:0031012(extracellular matrix)	GO:0008270(zinc ion binding)//GO:0004222(metalloendopeptidase activity)//GO:0008047(enzyme activator activity)//GO:0005509(calcium ion binding)	GO:0097094(craniofacial suture morphogenesis)//GO:0022617(extracellular matrix disassembly)//GO:0030198(extracellular matrix organization)//GO:0001958(endochondral ossification)//GO:0035988(chondrocyte proliferation)//GO:0030574(collagen catabolic process)//GO:0048701(embryonic cranial skeleton morphogenesis)//GO:0043085(positive regulation of catalytic activity)//GO:0006508(proteolysis)
chr21	44838900	44839100	diffreps_peak_258165	6.77594	200	NM_173354	SIK1	7.79053	1.67519e-07	8.02714e-06	up	150094	EIEE30|MSK|SIK|SNF1LK	MIM:605705|HGNC:HGNC:11142|Ensembl:ENSG00000142178|HPRD:09301|Vega:OTTHUMG00000086874	salt inducible kinase 1	hsa04922(Glucagon signaling pathway)	GO:0005634(nucleus)//GO:0005737(cytoplasm)	GO:0004674(protein serine/threonine kinase activity)//GO:0005524(ATP binding)//GO:0000287(magnesium ion binding)//GO:0008140(cAMP response element binding protein binding)//GO:0019901(protein kinase binding)//GO:0005515(protein binding)//GO:0071889(14-3-3 protein binding)	GO:0010830(regulation of myotube differentiation)//GO:0043153(entrainment of circadian clock by photoperiod)//GO:2000210(positive regulation of anoikis)//GO:0055007(cardiac muscle cell differentiation)//GO:0032792(negative regulation of CREB transcription factor activity)//GO:0006468(protein phosphorylation)//GO:0007346(regulation of mitotic cell cycle)//GO:0048511(rhythmic process)//GO:0007049(c…
chr11	17229699	17229973	diffreps_peak_63402	5.44018	274	ENST00000528644	NUCB2	7.76981	3.62928e-06	9.41853e-05	up	4925	HEL-S-109|NEFA	MIM:608020|HGNC:HGNC:8044|Ensembl:ENSG00000070081|HPRD:09726	nucleobindin 2		GO:0005886(plasma membrane)//GO:0070062(extracellular exosome)//GO:0005635(nuclear envelope)//GO:0005794(Golgi apparatus)//GO:0005829(cytosol)//GO:0005783(endoplasmic reticulum)//GO:0005793(endoplasmic reticulum-Golgi intermediate compartment)//GO:0005615(extracellular space)	GO:0005515(protein binding)//GO:0003677(DNA binding)//GO:0005509(calcium ion binding)
chr2	130872756	130872880	diffreps_peak_228296	6.49051	124	ENST00000361163	POTEF	7.76846	3.23216e-07	1.34378e-05	up	728378	A26C1B|ACTB|POTE2alpha|POTEACTIN	HGNC:HGNC:33905|Ensembl:ENSG00000196604|Vega:OTTHUMG00000153628	POTE ankyrin domain family member F		GO:0070062(extracellular exosome)//GO:0072562(blood microparticle)//GO:0005615(extracellular space)//GO:0005938(cell cortex)		GO:0001895(retina homeostasis)
chr22	25024701	25024972	diffreps_peak_261751	6.39917	271	NM_013421	GGT1	7.76619	3.98871e-07	1.5845e-05	up	2678	CD224|D22S672|D22S732|GGT|GGT 1|GTG	MIM:612346|HGNC:HGNC:4250|Ensembl:ENSG00000100031|HPRD:01980|Vega:OTTHUMG00000030859	gamma-glutamyltransferase 1	hsa00430(Taurine and hypotaurine metabolism)//hsa00460(Cyanoamino acid metabolism)//hsa00480(Glutathione metabolism)//hsa00590(Arachidonic acid metabolism)//	GO:0005886(plasma membrane)//GO:0031362(anchored component of external side of plasma membrane)//GO:0016021(integral component of membrane)//GO:0070062(extracellular exosome)//GO:0005615(extracellular space)	GO:0005515(protein binding)//GO:0036374(glutathione hydrolase activity)//GO:0003840(gamma-glutamyltransferase activity)	GO:0006691(leukotriene metabolic process)//GO:0019370(leukotriene biosynthetic process)//GO:0006750(glutathione biosynthetic process)//GO:0006751(glutathione catabolic process)//GO:1901687(glutathione derivative biosynthetic process)//GO:0002682(regulation of immune system process)//GO:0007283(spermatogenesis)//GO:0050727(regulation of inflammatory response)//GO:0044281(small molecule metabolic p…
chr7	30494752	30494927	diffreps_peak_369458	7.14624	175	NM_006092	NOD1	7.73701	7.14108e-08	4.21811e-06	up	10392	CARD4|CLR7.1|NLRC1	MIM:605980|HGNC:HGNC:16390|Ensembl:ENSG00000106100|HPRD:05815|Vega:OTTHUMG00000023923	nucleotide binding oligomerization domain containing 1	hsa04621(NOD-like receptor signaling pathway)//hsa05120(Epithelial cell signaling in Helicobacter pylori infection)//hsa05131(Shigellosis)//hsa05133(Pertussis)	GO:0016323(basolateral plasma membrane)//GO:0016324(apical plasma membrane)//GO:0005737(cytoplasm)//GO:0005829(cytosol)	GO:0042803(protein homodimerization activity)//GO:0005524(ATP binding)//GO:0050700(CARD domain binding)//GO:0042834(peptidoglycan binding)//GO:0042802(identical protein binding)//GO:0008656(cysteine-type endopeptidase activator activity involved in apoptotic process)//GO:0005515(protein binding)	GO:0034166(toll-like receptor 10 signaling pathway)//GO:0043123(positive regulation of I-kappaB kinase/NF-kappaB signaling)//GO:0035666(TRIF-dependent toll-like receptor signaling pathway)//GO:0051000(positive regulation of nitric-oxide synthase activity)//GO:0034142(toll-like receptor 4 signaling pathway)//GO:0032755(positive regulation of interleukin-6 production)//GO:0051403(stress-activated M…
chr1	144851881	144852320	diffreps_peak_22909	9.70778	439	NM_014644	PDE4DIP	7.72936	1.95984e-10	2.17191e-07	up	9659	CMYA2|MMGL	MIM:608117|HGNC:HGNC:15580|Ensembl:ENSG00000178104|HPRD:10482|Vega:OTTHUMG00000013846	phosphodiesterase 4D interacting protein		GO:0005813(centrosome)//GO:0005815(microtubule organizing center)//GO:0005794(Golgi apparatus)//GO:0030016(myofibril)//GO:0005634(nucleus)//GO:0005737(cytoplasm)	GO:0019899(enzyme binding)//GO:0005515(protein binding)	GO:0043623(cellular protein complex assembly)
chr14	50074121	50074320	diffreps_peak_120854	7.5799	199	NM_152329	LRR1	7.69505	2.63089e-08	2.10593e-06	up	122769	4-1BBLRR|LRR-1|PPIL5	MIM:609193|HGNC:HGNC:19742|Ensembl:ENSG00000165501|HPRD:15164|Vega:OTTHUMG00000140273	leucine rich repeat protein 1			GO:0016853(isomerase activity)//GO:0005515(protein binding)	GO:0008152(metabolic process)//GO:0016567(protein ubiquitination)
chr17	79897520	79897920	diffreps_peak_182920	7.20964	400	NM_001145113	MYADML2	7.685	6.17109e-08	3.79483e-06	up	255275	-	HGNC:HGNC:34548|Ensembl:ENSG00000185105|Vega:OTTHUMG00000154388	myeloid-associated differentiation marker-like 2		GO:0016021(integral component of membrane)//GO:0005737(cytoplasm)
chr19	50813321	50813520	diffreps_peak_206132	5.91798	199	NM_024729	MYH14	7.63121	1.20788e-06	3.85681e-05	up	79784	DFNA4|DFNA4A|FP17425|MHC16|MYH17|NMHC II-C|NMHC-II-C|PNMHH|myosin	MIM:608568|HGNC:HGNC:23212|Ensembl:ENSG00000105357|HPRD:10543|Vega:OTTHUMG00000183034	myosin, heavy chain 14, non-muscle	hsa04530(Tight junction)//hsa04810(Regulation of actin cytoskeleton)//hsa05132(Salmonella infection)	GO:0043209(myelin sheath)//GO:0016460(myosin II complex)//GO:0005903(brush border)//GO:0016020(membrane)//GO:0001725(stress fiber)//GO:0005829(cytosol)//GO:0042641(actomyosin)//GO:0097513(myosin II filament)//GO:0070062(extracellular exosome)//GO:0030426(growth cone)//GO:0030424(axon)//GO:0016459(myosin complex)	GO:0000146(microfilament motor activity)//GO:0005524(ATP binding)//GO:0005516(calmodulin binding)//GO:0003774(motor activity)//GO:0030898(actin-dependent ATPase activity)//GO:0051015(actin filament binding)//GO:0003779(actin binding)	GO:0008360(regulation of cell shape)//GO:0008152(metabolic process)//GO:0048013(ephrin receptor signaling pathway)//GO:0031032(actomyosin structure organization)//GO:0070584(mitochondrion morphogenesis)//GO:0019228(neuronal action potential)//GO:0071625(vocalization behavior)//GO:0007264(small GTPase mediated signal transduction)//GO:0007411(axon guidance)//GO:0030048(actin filament-based movemen…
chr3	142744623	142744740	diffreps_peak_287844	7.0984	117	ENST00000480029	U2SURP	7.60154	7.97252e-08	4.58734e-06	up	23350	SR140|fSAPa	HGNC:HGNC:30855|Ensembl:ENSG00000163714|Vega:OTTHUMG00000159323	U2 snRNP-associated SURP domain containing	hsa03040(Spliceosome)	GO:0005654(nucleoplasm)//GO:0005634(nucleus)	GO:0044822(poly(A) RNA binding)//GO:0000166(nucleotide binding)//GO:0003676(nucleic acid binding)//GO:0005515(protein binding)//GO:0003723(RNA binding)	GO:0006396(RNA processing)
chr2	172953441	172953820	diffreps_peak_233592	5.22093	379	NM_178120	DLX1	7.56656	6.01269e-06	0.000143392	up	1745	-	MIM:600029|HGNC:HGNC:2914|Ensembl:ENSG00000144355|HPRD:08961|Vega:OTTHUMG00000073951	distal-less homeobox 1		GO:0005634(nucleus)	GO:0043565(sequence-specific DNA binding)//GO:0003682(chromatin binding)//GO:0003677(DNA binding)//GO:0000977(RNA polymerase II regulatory region sequence-specific DNA binding)	GO:0048715(negative regulation of oligodendrocyte differentiation)//GO:0042475(odontogenesis of dentin-containing tooth)//GO:0045746(negative regulation of Notch signaling pathway)//GO:0009954(proximal/distal pattern formation)//GO:0021544(subpallium development)//GO:0043524(negative regulation of neuron apoptotic process)//GO:0021882(regulation of transcription from RNA polymerase II promoter in…
chr7	22769421	22769680	diffreps_peak_367627	7.29441	259	ENST00000420258	IL6	7.56565	5.07678e-08	3.29504e-06	up	3569	BSF-2|BSF2|CDF|HGF|HSF|IFN-beta-2|IFNB2|IL-6	MIM:147620|HGNC:HGNC:6018|Ensembl:ENSG00000136244|HPRD:00970|Vega:OTTHUMG00000023178	interleukin 6	hsa04060(Cytokine-cytokine receptor interaction)//hsa04066(HIF-1 signaling pathway)//hsa04068(FoxO signaling pathway)//hsa04151(PI3K-Akt signaling pathway)//hsa04620(Toll-like receptor signaling pathway)//hsa04621(NOD-like receptor signaling pathway)//hsa04623(Cytosolic DNA-sensing pathway)//hsa04630(Jak-STAT signaling pathway)//hsa04640(Hematopoietic cell lineage)//hsa04668(TNF signaling pathway…	GO:0009897(external side of plasma membrane)//GO:0005896(interleukin-6 receptor complex)//GO:0005576(extracellular region)//GO:0005615(extracellular space)//GO:0005737(cytoplasm)	GO:0008083(growth factor activity)//GO:0005515(protein binding)//GO:0005138(interleukin-6 receptor binding)//GO:0005125(cytokine activity)	GO:0070301(cellular response to hydrogen peroxide)//GO:0006959(humoral immune response)//GO:0032755(positive regulation of interleukin-6 production)//GO:0032868(response to insulin)//GO:0042102(positive regulation of T cell proliferation)//GO:0046849(bone remodeling)//GO:0010888(negative regulation of lipid storage)//GO:0042593(glucose homeostasis)//GO:0046716(muscle cell cellular homeostasis)//G…
chr20	60587901	60587990	diffreps_peak_253300	7.2143	89	NM_003185	TAF4	7.50914	6.1052e-08	3.77147e-06	up	6874	TAF2C|TAF2C1|TAF4A|TAFII130|TAFII135	MIM:601796|HGNC:HGNC:11537|Ensembl:ENSG00000130699|HPRD:11797|Vega:OTTHUMG00000032893	TATA-box binding protein associated factor 4	hsa03022(Basal transcription factors)//hsa05016(Huntington's disease)//hsa05168(Herpes simplex infection)	GO:0005654(nucleoplasm)//GO:0033276(transcription factor TFTC complex)//GO:0071339(MLL1 complex)//GO:0005737(cytoplasm)//GO:0005669(transcription factor TFIID complex)	GO:0005515(protein binding)//GO:0046982(protein heterodimerization activity)//GO:0003713(transcription coactivator activity)//GO:0003677(DNA binding)//GO:0003700(transcription factor activity, sequence-specific DNA binding)	GO:0006367(transcription initiation from RNA polymerase II promoter)//GO:0010467(gene expression)//GO:0001541(ovarian follicle development)//GO:0006352(DNA-templated transcription, initiation)//GO:0006366(transcription from RNA polymerase II promoter)//GO:0016032(viral process)//GO:0006368(transcription elongation from RNA polymerase II promoter)//GO:0006355(regulation of transcription, DNA-templ…
chr1	186643361	186643780	diffreps_peak_32084	7.34607	419	NM_000963	PTGS2	7.46739	4.50741e-08	3.03841e-06	up	5743	COX-2|COX2|GRIPGHS|PGG/HS|PGHS-2|PHS-2|hCox-2	MIM:600262|HGNC:HGNC:9605|Ensembl:ENSG00000073756|HPRD:02599|Vega:OTTHUMG00000035473	prostaglandin-endoperoxide synthase 2	hsa00590(Arachidonic acid metabolism)//	GO:0005901(caveola)//GO:0043005(neuron projection)//GO:0043234(protein complex)//GO:0005789(endoplasmic reticulum membrane)//GO:0005788(endoplasmic reticulum lumen)//GO:0005783(endoplasmic reticulum)//GO:0005634(nucleus)//GO:0005737(cytoplasm)	GO:0004601(peroxidase activity)//GO:0042803(protein homodimerization activity)//GO:0020037(heme binding)//GO:0019899(enzyme binding)//GO:0008289(lipid binding)//GO:0004666(prostaglandin-endoperoxide synthase activity)//GO:0046872(metal ion binding)//GO:0005515(protein binding)//GO:0050473(arachidonate 15-lipoxygenase activity)	GO:0055114(oxidation-reduction process)//GO:0006769(nicotinamide metabolic process)//GO:0001516(prostaglandin biosynthetic process)//GO:0006979(response to oxidative stress)//GO:0045907(positive regulation of vasoconstriction)//GO:0051968(positive regulation of synaptic transmission, glutamatergic)//GO:0031622(positive regulation of fever generation)//GO:0050727(regulation of inflammatory respons…
chr1	233120461	233120800	diffreps_peak_38203	5.20221	339	ENST00000344698	PCNXL2	7.39545	6.27758e-06	0.000148703	up
chr22	50921381	50921800	diffreps_peak_267600	7.16118	419	NM_001253845	ADM2	7.36315	6.8995e-08	4.11005e-06	up	79924	AM2|dJ579N16.4	MIM:608682|HGNC:HGNC:28898|Ensembl:ENSG00000128165|HPRD:10563|Vega:OTTHUMG00000150202	adrenomedullin 2		GO:0005576(extracellular region)	GO:0032403(protein complex binding)//GO:0005179(hormone activity)	GO:0007189(adenylate cyclase-activating G-protein coupled receptor signaling pathway)//GO:0045766(positive regulation of angiogenesis)//GO:0007586(digestion)//GO:0010628(positive regulation of gene expression)//GO:0006468(protein phosphorylation)//GO:0007631(feeding behavior)//GO:0045776(negative regulation of blood pressure)//GO:0001525(angiogenesis)
chr7	123152121	123152398	diffreps_peak_385209	6.77061	277	NM_178827	IQUB	7.34689	1.69585e-07	8.10125e-06	up	154865	-	HGNC:HGNC:21995|Ensembl:ENSG00000164675|HPRD:08194|Vega:OTTHUMG00000157347	IQ motif and ubiquitin domain containing		GO:0001669(acrosomal vesicle)//GO:0031514(motile cilium)	GO:0005515(protein binding)	GO:0060271(cilium morphogenesis)//GO:0007224(smoothened signaling pathway)
chr12	53551446	53551760	diffreps_peak_91847	5.85721	314	NM_015989	CSAD	7.28195	1.38927e-06	4.3174e-05	up	51380	CSD|PCAP	MIM:616569|HGNC:HGNC:18966|Ensembl:ENSG00000139631|HPRD:16763|Vega:OTTHUMG00000048076	cysteine sulfinic acid decarboxylase	hsa00430(Taurine and hypotaurine metabolism)//		GO:0030170(pyridoxal phosphate binding)//GO:0016831(carboxy-lyase activity)//GO:0004782(sulfinoalanine decarboxylase activity)	GO:0019752(carboxylic acid metabolic process)//GO:0000098(sulfur amino acid catabolic process)//GO:0034641(cellular nitrogen compound metabolic process)//GO:0044281(small molecule metabolic process)//GO:0042412(taurine biosynthetic process)//GO:0000096(sulfur amino acid metabolic process)
chr2	74641302	74641540	diffreps_peak_220587	7.59312	238	NM_001145054	C2orf81	7.24518	2.552e-08	2.06395e-06	up	388963	hCG40743	HGNC:HGNC:34350|Ensembl:ENSG00000159239	chromosome 2 open reading frame 81				GO:0006355(regulation of transcription, DNA-templated)
chr3	179505861	179506080	diffreps_peak_291377	5.02309	219	NM_003940	USP13	7.17476	9.48222e-06	0.000208353	up	8975	ISOT3|IsoT-3	MIM:603591|HGNC:HGNC:12611|Ensembl:ENSG00000058056|HPRD:04666|Vega:OTTHUMG00000157783	ubiquitin specific peptidase 13 (isopeptidase T-3)			GO:1904288(BAT3 complex binding)//GO:0008270(zinc ion binding)//GO:0004197(cysteine-type endopeptidase activity)//GO:1904454(ubiquitin-specific protease activity involved in positive regulation of ERAD pathway)//GO:0043130(ubiquitin binding)//GO:0036459(thiol-dependent ubiquitinyl hydrolase activity)//GO:0051087(chaperone binding)//GO:0070628(proteasome binding)//GO:0008242(omega peptidase activi…	GO:0016579(protein deubiquitination)//GO:1904378(maintenance of unfolded protein involved in ERAD pathway)//GO:0070536(protein K63-linked deubiquitination)//GO:0008283(cell proliferation)//GO:0030318(melanocyte differentiation)//GO:0050821(protein stabilization)//GO:0010506(regulation of autophagy)//GO:0006511(ubiquitin-dependent protein catabolic process)//GO:0006914(autophagy)//GO:0006355(regul…
chr2	175664101	175664480	diffreps_peak_234387	5.56263	379	NM_001822	CHN1	7.16933	2.73757e-06	7.49004e-05	up	1123	ARHGAP2|CHN|DURS2|NC|RHOGAP2	MIM:118423|HGNC:HGNC:1943|Ensembl:ENSG00000128656|HPRD:00319|Vega:OTTHUMG00000154225	chimerin 1		GO:0005622(intracellular)//GO:0005737(cytoplasm)//GO:0005829(cytosol)	GO:0046875(ephrin receptor binding)//GO:0005096(GTPase activator activity)//GO:0046872(metal ion binding)//GO:0005515(protein binding)//GO:0005070(SH3/SH2 adaptor activity)	GO:0050770(regulation of axonogenesis)//GO:0048013(ephrin receptor signaling pathway)//GO:0007264(small GTPase mediated signal transduction)//GO:0043547(positive regulation of GTPase activity)//GO:0009967(positive regulation of signal transduction)//GO:0008045(motor neuron axon guidance)//GO:0035556(intracellular signal transduction)//GO:0051056(regulation of small GTPase mediated signal transduc…
chr17	80900961	80901062	diffreps_peak_183466	7.14929	101	NM_005993	TBCD	7.16239	7.09108e-08	4.19643e-06	up	6904	SSD-1|tfcD	MIM:604649|HGNC:HGNC:11581|Ensembl:ENSG00000141556|HPRD:05227|Vega:OTTHUMG00000177878	tubulin folding cofactor D		GO:0005923(bicellular tight junction)//GO:0005912(adherens junction)//GO:0016328(lateral plasma membrane)//GO:0005874(microtubule)//GO:0005737(cytoplasm)	GO:0051087(chaperone binding)//GO:0005096(GTPase activator activity)//GO:0005515(protein binding)//GO:0048487(beta-tubulin binding)	GO:0044267(cellular protein metabolic process)//GO:0007021(tubulin complex assembly)//GO:0031115(negative regulation of microtubule polymerization)//GO:0007023(post-chaperonin tubulin folding pathway)//GO:0006457(protein folding)//GO:0043547(positive regulation of GTPase activity)//GO:0010812(negative regulation of cell-substrate adhesion)//GO:0070830(bicellular tight junction assembly)//GO:00002…
chr3	49953981	49954370	diffreps_peak_276054	7.15511	389	ENST00000419183	CTD-2330K9.3	7.16111	6.9966e-08	4.15482e-06	up
chr1	40362861	40363060	diffreps_peak_8460	6.42392	199	NM_001033081	MYCL	7.11864	3.76776e-07	1.51379e-05	up	4610	L-Myc|LMYC|MYCL1|bHLHe38	MIM:164850|HGNC:HGNC:7555|Ensembl:ENSG00000116990|HPRD:01279|Vega:OTTHUMG00000009243	v-myc avian myelocytomatosis viral oncogene lung carcinoma derived homolog		GO:0005634(nucleus)	GO:0046983(protein dimerization activity)//GO:0003677(DNA binding)//GO:0003700(transcription factor activity, sequence-specific DNA binding)	GO:0045607(regulation of auditory receptor cell differentiation)//GO:0006355(regulation of transcription, DNA-templated)
chr16	46919141	46919243	diffreps_peak_155237	5.51751	102	NM_001142466	GPT2	7.11027	3.0373e-06	8.15985e-05	up	84706	ALT2|GPT 2|MRT49	MIM:138210|HGNC:HGNC:18062|Ensembl:ENSG00000166123|HPRD:06307|Vega:OTTHUMG00000132541	glutamic pyruvate transaminase (alanine aminotransferase) 2		GO:0005759(mitochondrial matrix)	GO:0030170(pyridoxal phosphate binding)//GO:0003824(catalytic activity)//GO:0004021(L-alanine:2-oxoglutarate aminotransferase activity)	GO:0008652(cellular amino acid biosynthetic process)//GO:0006103(2-oxoglutarate metabolic process)//GO:0044281(small molecule metabolic process)//GO:0034641(cellular nitrogen compound metabolic process)//GO:0042851(L-alanine metabolic process)//GO:0009058(biosynthetic process)//GO:0042853(L-alanine catabolic process)
chr13	114055261	114055640	diffreps_peak_116200	5.92534	379	NM_001304433	LOC101928841	7.10545	1.18757e-06	3.80603e-05	up	101928841	-	-	collagen alpha-1(II) chain-like
chr12	28115253	28115460	diffreps_peak_87357	6.99794	207	NM_002820	PTHLH	7.06405	1.00475e-07	5.41015e-06	up	5744	BDE2|HHM|PLP|PTHR|PTHRP	MIM:168470|HGNC:HGNC:9607|Ensembl:ENSG00000087494|HPRD:01348|Vega:OTTHUMG00000169221	parathyroid hormone-like hormone		GO:0005654(nucleoplasm)//GO:0005794(Golgi apparatus)//GO:0005576(extracellular region)//GO:0005615(extracellular space)//GO:0005737(cytoplasm)	GO:0051428(peptide hormone receptor binding)//GO:0005179(hormone activity)	GO:0007492(endoderm development)//GO:0008285(negative regulation of cell proliferation)//GO:0048286(lung alveolus development)//GO:0060659(nipple sheath formation)//GO:0001501(skeletal system development)//GO:0030855(epithelial cell differentiation)//GO:0043129(surfactant homeostasis)//GO:0032330(regulation of chondrocyte differentiation)//GO:0008544(epidermis development)//GO:0007189(adenylate c…
chr17	7306945	7307008	diffreps_peak_166312	8.18778	63	ENST00000576017	TMEM256	7.04721	6.4896e-09	9.92564e-07	up	254863	C17orf61	HGNC:HGNC:28618|Ensembl:ENSG00000205544|HPRD:17548|Vega:OTTHUMG00000132900	transmembrane protein 256		GO:0016021(integral component of membrane)//GO:0070062(extracellular exosome)	GO:0003674(molecular_function)	GO:0008150(biological_process)
chr5	94891911	94892060	diffreps_peak_326529	5.10671	149	ENST00000504763	ARSK	7.04245	7.82144e-06	0.000177488	up	153642	TSULF	MIM:610011|HGNC:HGNC:25239|Ensembl:ENSG00000164291|HPRD:13183|Vega:OTTHUMG00000121166	arylsulfatase family member K		GO:0005788(endoplasmic reticulum lumen)//GO:0005576(extracellular region)	GO:0008484(sulfuric ester hydrolase activity)//GO:0004065(arylsulfatase activity)//GO:0046872(metal ion binding)	GO:0044267(cellular protein metabolic process)//GO:0008152(metabolic process)//GO:0044281(small molecule metabolic process)//GO:0006687(glycosphingolipid metabolic process)//GO:0043687(post-translational protein modification)//GO:0006665(sphingolipid metabolic process)
chr22	41265002	41265119	diffreps_peak_265133	6.03405	117	NM_022098	XPNPEP3	6.99545	9.24602e-07	3.08992e-05	up	63929	APP3|ICP55|NPHPL1	MIM:613553|HGNC:HGNC:28052|Ensembl:ENSG00000196236|HPRD:10052|Vega:OTTHUMG00000151312	X-prolyl aminopeptidase 3, mitochondrial		GO:0005739(mitochondrion)//GO:0070062(extracellular exosome)	GO:0008237(metallopeptidase activity)//GO:0004177(aminopeptidase activity)//GO:0030145(manganese ion binding)	GO:0003094(glomerular filtration)//GO:0016485(protein processing)
chr4	159593621	159593642	diffreps_peak_312390	6.95967	21	NM_004453	ETFDH	6.97453	1.0973e-07	5.80117e-06	up	2110	ETFQO|MADD	MIM:231675|HGNC:HGNC:3483|Ensembl:ENSG00000171503|HPRD:01978|Vega:OTTHUMG00000161684	electron transfer flavoprotein dehydrogenase		GO:0031305(integral component of mitochondrial inner membrane)//GO:0016021(integral component of membrane)//GO:0005759(mitochondrial matrix)//GO:0031966(mitochondrial membrane)	GO:0004174(electron-transferring-flavoprotein dehydrogenase activity)//GO:0050660(flavin adenine dinucleotide binding)//GO:0016491(oxidoreductase activity)//GO:0043783(oxidoreductase activity, oxidizing metal ions with flavin as acceptor)//GO:0048038(quinone binding)//GO:0009055(electron carrier activity)//GO:0051539(4 iron, 4 sulfur cluster binding)//GO:0048039(ubiquinone binding)//GO:0046872(me…	GO:0055114(oxidation-reduction process)//GO:0044281(small molecule metabolic process)//GO:0006979(response to oxidative stress)//GO:0022904(respiratory electron transport chain)//GO:0022900(electron transport chain)//GO:0044237(cellular metabolic process)//GO:0033539(fatty acid beta-oxidation using acyl-CoA dehydrogenase)
chr2	208866421	208866640	diffreps_peak_239111	6.31567	219	NM_001080475	PLEKHM3	6.9582	4.8343e-07	1.84267e-05	up	389072	DAPR|PLEKHM1L	HGNC:HGNC:34006|Ensembl:ENSG00000178385|Vega:OTTHUMG00000154781	pleckstrin homology domain containing M3		GO:0005622(intracellular)	GO:0046872(metal ion binding)	GO:0035556(intracellular signal transduction)
chr16	69399161	69399420	diffreps_peak_158780	10.8132	259	ENST00000569584	TERF2	6.93089	1.53752e-11	5.13339e-08	up	7014	TRBF2|TRF2	MIM:602027|HGNC:HGNC:11729|Ensembl:ENSG00000132604|HPRD:03610|Vega:OTTHUMG00000137566	telomeric repeat binding factor 2		GO:0070187(telosome)//GO:0001673(male germ cell nucleus)//GO:0030870(Mre11 complex)//GO:0005794(Golgi apparatus)//GO:0000784(nuclear chromosome, telomeric region)//GO:0000781(chromosome, telomeric region)//GO:0000783(nuclear telomere cap complex)//GO:0005654(nucleoplasm)//GO:0005634(nucleus)//GO:0005737(cytoplasm)	GO:0003691(double-stranded telomeric DNA binding)//GO:0042803(protein homodimerization activity)//GO:0098505(G-rich strand telomeric DNA binding)//GO:0044877(macromolecular complex binding)//GO:0003720(telomerase activity)//GO:0042162(telomeric DNA binding)//GO:0005515(protein binding)//GO:0008022(protein C-terminus binding)	GO:0010628(positive regulation of gene expression)//GO:0007004(telomere maintenance via telomerase)//GO:0090398(cellular senescence)//GO:0032205(negative regulation of telomere maintenance)//GO:0070198(protein localization to chromosome, telomeric region)//GO:1904354(negative regulation of telomere capping)//GO:0032204(regulation of telomere maintenance)//GO:0031848(protection from non-homologous…
chr14	55215532	55215640	diffreps_peak_121913	9.37534	108	NM_015589	SAMD4A	6.90196	4.21364e-10	3.54404e-07	up	23034	SAMD4|SMAUG|SMAUG1|SMG|SMGA	MIM:610747|HGNC:HGNC:23023|Ensembl:ENSG00000020577|HPRD:10209|Vega:OTTHUMG00000170999	sterile alpha motif domain containing 4A		GO:0045202(synapse)//GO:0030425(dendrite)//GO:0030054(cell junction)//GO:0005737(cytoplasm)	GO:0030371(translation repressor activity)//GO:0003723(RNA binding)//GO:0005515(protein binding)//GO:0044822(poly(A) RNA binding)	GO:0045727(positive regulation of translation)//GO:0006355(regulation of transcription, DNA-templated)//GO:0017148(negative regulation of translation)
chr6	144148641	144148840	diffreps_peak_359641	6.29261	199	NM_014721	PHACTR2	6.90149	5.09784e-07	1.92359e-05	up	9749	C6orf56	MIM:608724|HGNC:HGNC:20956|Ensembl:ENSG00000112419|HPRD:16378|Vega:OTTHUMG00000015732	phosphatase and actin regulator 2		GO:0016020(membrane)	GO:0005515(protein binding)//GO:0003779(actin binding)//GO:0004864(protein phosphatase inhibitor activity)	GO:0043086(negative regulation of catalytic activity)
chr9	140194841	140195060	diffreps_peak_429943	9.92821	219	NM_001004354	NRARP	6.88737	1.17975e-10	1.60522e-07	up	441478	-	HGNC:HGNC:33843|HPRD:17564	NOTCH-regulated ankyrin repeat protein				GO:0045581(negative regulation of T cell differentiation)//GO:1902367(negative regulation of Notch signaling pathway involved in somitogenesis)//GO:0002043(blood vessel endothelial cell proliferation involved in sprouting angiogenesis)//GO:0001569(patterning of blood vessels)//GO:0090263(positive regulation of canonical Wnt signaling pathway)//GO:0007219(Notch signaling pathway)//GO:0032525(somit…
chr5	148206155	148206340	diffreps_peak_333664	6.51837	185	NM_000024	ADRB2	6.88394	3.0313e-07	1.2755e-05	up	154	ADRB2R|ADRBR|B2AR|BAR|BETA2AR	MIM:109690|HGNC:HGNC:286|HPRD:00187	adrenoceptor beta 2	hsa04020(Calcium signaling pathway)//hsa04022(cGMP-PKG signaling pathway)//hsa04024(cAMP signaling pathway)//hsa04080(Neuroactive ligand-receptor interaction)//hsa04144(Endocytosis)//hsa04261(Adrenergic signaling in cardiomyocytes)//hsa04923(Regulation of lipolysis in adipocytes)//	GO:0005768(endosome)//GO:0005764(lysosome)//GO:0005634(nucleus)//GO:0043235(receptor complex)//GO:0030424(axon)//GO:0005886(plasma membrane)//GO:0032809(neuronal cell body membrane)//GO:0005887(integral component of plasma membrane)//GO:0042383(sarcolemma)//GO:0005769(early endosome)//GO:0043197(dendritic spine)//GO:0016324(apical plasma membrane)	GO:0035240(dopamine binding)//GO:0035255(ionotropic glutamate receptor binding)//GO:0032403(protein complex binding)//GO:0031713(B2 bradykinin receptor binding)//GO:0015459(potassium channel regulator activity)//GO:0001965(G-protein alpha-subunit binding)//GO:0042803(protein homodimerization activity)//GO:0051380(norepinephrine binding)//GO:0008179(adenylate cyclase binding)//GO:0051379(epinephri…	GO:0090331(negative regulation of platelet aggregation)//GO:0071867(response to monoamine)//GO:0071880(adenylate cyclase-activating adrenergic receptor signaling pathway)//GO:0060079(excitatory postsynaptic potential)//GO:0045986(negative regulation of smooth muscle contraction)//GO:0009409(response to cold)//GO:1904925(positive regulation of mitophagy in response to mitochondrial depolarization)…
chr11	48185931	48186067	diffreps_peak_67865	7.11254	136	NM_002843	PTPRJ	6.86187	7.71725e-08	4.48424e-06	up	5795	CD148|DEP1|HPTPeta|R-PTP-ETA|SCC1	MIM:600925|HGNC:HGNC:9673|Ensembl:ENSG00000149177|HPRD:02955|Vega:OTTHUMG00000166573	protein tyrosine phosphatase, receptor type J	hsa04520(Adherens junction)	GO:0001772(immunological synapse)//GO:0016021(integral component of membrane)//GO:0005887(integral component of plasma membrane)//GO:0009986(cell surface)//GO:0005886(plasma membrane)//GO:0070062(extracellular exosome)//GO:0032587(ruffle membrane)//GO:0005911(cell-cell junction)	GO:0051019(mitogen-activated protein kinase binding)//GO:0008013(beta-catenin binding)//GO:0019901(protein kinase binding)//GO:0005161(platelet-derived growth factor receptor binding)//GO:0070097(delta-catenin binding)//GO:0045295(gamma-catenin binding)//GO:0016791(phosphatase activity)//GO:0005515(protein binding)//GO:0004725(protein tyrosine phosphatase activity)	GO:0043116(negative regulation of vascular permeability)//GO:0048008(platelet-derived growth factor receptor signaling pathway)//GO:0030155(regulation of cell adhesion)//GO:0030336(negative regulation of cell migration)//GO:0010642(negative regulation of platelet-derived growth factor receptor signaling pathway)//GO:0060242(contact inhibition)//GO:0042059(negative regulation of epidermal growth f…
chr11	119995301	119995720	diffreps_peak_79895	5.75656	419	ENST00000528870	TRIM29	6.83264	1.75163e-06	5.19679e-05	up	23650	ATDC	MIM:610658|HGNC:HGNC:17274|Ensembl:ENSG00000137699|HPRD:10280|Vega:OTTHUMG00000140377	tripartite motif containing 29		GO:0005654(nucleoplasm)//GO:0045111(intermediate filament cytoskeleton)//GO:0005737(cytoplasm)	GO:0008270(zinc ion binding)//GO:0005515(protein binding)//GO:0002039(p53 binding)//GO:0003700(transcription factor activity, sequence-specific DNA binding)	GO:0006366(transcription from RNA polymerase II promoter)//GO:0000122(negative regulation of transcription from RNA polymerase II promoter)//GO:1900181(negative regulation of protein localization to nucleus)
chr17	4688621	4688954	diffreps_peak_165217	6.14649	333	NM_182566	VMO1	6.8265	7.13682e-07	2.50577e-05	up	284013	ERGA6350|PRO21055	HGNC:HGNC:30387|Ensembl:ENSG00000182853|HPRD:17333|Vega:OTTHUMG00000177898	vitelline membrane outer layer 1 homolog (chicken)		GO:0070062(extracellular exosome)	GO:0003674(molecular_function)	GO:0008150(biological_process)
chr14	38091881	38092208	diffreps_peak_119893	7.10522	327	NM_001310135	TTC6	6.8209	7.84845e-08	4.54002e-06	up	319089	C14orf25|NCRNA00291	HGNC:HGNC:19739|Ensembl:ENSG00000139865|Vega:OTTHUMG00000157369	tetratricopeptide repeat domain 6
chr14	91526901	91527048	diffreps_peak_128368	5.42305	147	ENST00000521334	C14orf159	6.81818	3.7753e-06	9.72058e-05	up	80017	-	HGNC:HGNC:20498|Ensembl:ENSG00000133943|HPRD:16612|Vega:OTTHUMG00000164980	chromosome 14 open reading frame 159		GO:0005739(mitochondrion)//GO:0005575(cellular_component)	GO:0003674(molecular_function)//GO:0005515(protein binding)	GO:0008150(biological_process)
chr5	134246024	134246140	diffreps_peak_331253	5.21619	116	NM_032151	PCBD2	6.79752	6.07871e-06	0.000144668	up	84105	DCOH2|DCOHM|PHS2	MIM:609836|HGNC:HGNC:24474|HPRD:17824	pterin-4 alpha-carbinolamine dehydratase 2		GO:0005634(nucleus)//GO:0005575(cellular_component)//GO:0005739(mitochondrion)	GO:0008124(4-alpha-hydroxytetrahydrobiopterin dehydratase activity)//GO:0005515(protein binding)//GO:0004505(phenylalanine 4-monooxygenase activity)	GO:0055114(oxidation-reduction process)//GO:0045893(positive regulation of transcription, DNA-templated)//GO:0051291(protein heterooligomerization)//GO:0051289(protein homotetramerization)//GO:0006729(tetrahydrobiopterin biosynthetic process)
chr1	9642681	9642831	diffreps_peak_2119	7.50429	150	NM_032315	SLC25A33	6.76149	3.13117e-08	2.35766e-06	up	84275	BMSC-MCP|PNC1	MIM:610816|HGNC:HGNC:29681|HPRD:14631	solute carrier family 25 member 33		GO:0005743(mitochondrial inner membrane)//GO:0016021(integral component of membrane)//GO:0031966(mitochondrial membrane)	GO:0003735(structural constituent of ribosome)//GO:0015218(pyrimidine nucleotide transmembrane transporter activity)	GO:0034551(mitochondrial respiratory chain complex III assembly)//GO:0008284(positive regulation of cell proliferation)//GO:0006864(pyrimidine nucleotide transport)//GO:0006390(transcription from mitochondrial promoter)//GO:0006264(mitochondrial DNA replication)//GO:0030307(positive regulation of cell growth)//GO:1990519(mitochondrial pyrimidine nucleotide import)//GO:0006412(translation)//GO:000…
chr11	1471816	1472024	diffreps_peak_60317	5.90825	208	NM_003957	BRSK2	6.74737	1.23524e-06	3.93106e-05	up	9024	C11orf7|PEN11B|SAD1|SADA|STK29	MIM:609236|HGNC:HGNC:11405|Ensembl:ENSG00000174672|Vega:OTTHUMG00000167089	BR serine/threonine kinase 2		GO:0005783(endoplasmic reticulum)//GO:0005813(centrosome)//GO:0048471(perinuclear region of cytoplasm)//GO:0005737(cytoplasm)	GO:0004674(protein serine/threonine kinase activity)//GO:0019901(protein kinase binding)//GO:0004672(protein kinase activity)//GO:0000287(magnesium ion binding)//GO:0005524(ATP binding)//GO:0050321(tau-protein kinase activity)//GO:0060590(ATPase regulator activity)//GO:0051117(ATPase binding)	GO:0007409(axonogenesis)//GO:0043462(regulation of ATPase activity)//GO:0007067(mitotic nuclear division)//GO:0031532(actin cytoskeleton reorganization)//GO:0000086(G2/M transition of mitotic cell cycle)//GO:0006468(protein phosphorylation)//GO:0051301(cell division)//GO:1904152(regulation of retrograde protein transport, ER to cytosol)//GO:0030182(neuron differentiation)//GO:0061178(regulation o…
chr10	79814288	79814380	diffreps_peak_50929	6.4318	92	NM_001142285	RPS24	6.73924	3.69995e-07	1.49034e-05	up	6229	DBA3|S24	MIM:602412|HGNC:HGNC:10411|Ensembl:ENSG00000138326|HPRD:03877|Vega:OTTHUMG00000018549	ribosomal protein S24	hsa03010(Ribosome)	GO:0016020(membrane)//GO:0015935(small ribosomal subunit)//GO:0005829(cytosol)//GO:0022627(cytosolic small ribosomal subunit)//GO:0005634(nucleus)//GO:0005840(ribosome)//GO:0005737(cytoplasm)	GO:0044822(poly(A) RNA binding)//GO:0000166(nucleotide binding)//GO:0031369(translation initiation factor binding)//GO:0003735(structural constituent of ribosome)	GO:0006415(translational termination)//GO:0001887(selenium compound metabolic process)//GO:0044267(cellular protein metabolic process)//GO:0000184(nuclear-transcribed mRNA catabolic process, nonsense-mediated decay)//GO:0044281(small molecule metabolic process)//GO:0006614(SRP-dependent cotranslational protein targeting to membrane)//GO:0019083(viral transcription)//GO:0042274(ribosomal small sub…
chr15	67664448	67664740	diffreps_peak_140126	8.5618	292	NM_001031715	IQCH	6.69354	2.74283e-09	6.7074e-07	up	64799	NYDSP5	MIM:612523|HGNC:HGNC:25721|Ensembl:ENSG00000103599|HPRD:07773|Vega:OTTHUMG00000133231	IQ motif containing H
chr4	37613321	37613700	diffreps_peak_299633	6.2463	379	NM_001085400	RELL1	6.67614	5.67159e-07	2.08263e-05	up	768211	-	MIM:611212|HGNC:HGNC:27379|Ensembl:ENSG00000181826|Vega:OTTHUMG00000160389	RELT like 1		GO:0016021(integral component of membrane)//GO:0005886(plasma membrane)//GO:0015630(microtubule cytoskeleton)
chr11	107197071	107197260	diffreps_peak_77723	7.02676	189	NM_152434	CWF19L2	6.67514	9.40246e-08	5.15176e-06	up	143884	-	HGNC:HGNC:26508|Ensembl:ENSG00000152404|HPRD:13102|Vega:OTTHUMG00000152975	CWF19-like 2, cell cycle control (S. pombe)			GO:0003824(catalytic activity)	GO:0008152(metabolic process)
chr19	1049264	1049436	diffreps_peak_191251	9.05625	172	NM_019112	ABCA7	6.66474	8.78518e-10	5.75791e-07	up	10347	ABCA-SSN|ABCX	MIM:605414|HGNC:HGNC:37|Ensembl:ENSG00000064687|HPRD:09255|Vega:OTTHUMG00000167547	ATP binding cassette subfamily A member 7	hsa02010(ABC transporters)	GO:0001891(phagocytic cup)//GO:0005886(plasma membrane)//GO:0043190(ATP-binding cassette (ABC) transporter complex)//GO:0009986(cell surface)//GO:0043231(intracellular membrane-bounded organelle)//GO:0005794(Golgi apparatus)//GO:0016021(integral component of membrane)//GO:0031901(early endosome membrane)//GO:0030054(cell junction)//GO:0000139(Golgi membrane)//GO:0032587(ruffle membrane)//GO:00163…	GO:0005524(ATP binding)//GO:0005215(transporter activity)//GO:0005548(phospholipid transporter activity)//GO:0034188(apolipoprotein A-I receptor activity)//GO:0016887(ATPase activity)//GO:0042626(ATPase activity, coupled to transmembrane movement of substances)	GO:0038027(apolipoprotein A-I-mediated signaling pathway)//GO:0018149(peptide cross-linking)//GO:1901076(positive regulation of engulfment of apoptotic cell)//GO:0033700(phospholipid efflux)//GO:0034504(protein localization to nucleus)//GO:0042985(negative regulation of amyloid precursor protein biosynthetic process)//GO:0010875(positive regulation of cholesterol efflux)//GO:0050766(positive regu…
chr21	40779718	40779843	diffreps_peak_257618	7.05249	125	ENST00000541890	WRB	6.66214	8.86164e-08	4.95688e-06	up	7485	CHD5|GET1	MIM:602915|HGNC:HGNC:12790|Ensembl:ENSG00000182093|HPRD:04224|Vega:OTTHUMG00000066250	tryptophan rich basic protein		GO:0016021(integral component of membrane)//GO:0005634(nucleus)//GO:0005789(endoplasmic reticulum membrane)		GO:0071816(tail-anchored membrane protein insertion into ER membrane)
chr16	15153878	15153920	diffreps_peak_151312	7.04896	42	NM_018427	RRN3	6.64486	8.93385e-08	4.98548e-06	up	54700	A-270G1.2|TIFIA	MIM:605121|HGNC:HGNC:30346|Ensembl:ENSG00000085721|HPRD:12004|Vega:OTTHUMG00000129847	RRN3 homolog, RNA polymerase I transcription factor		GO:0005730(nucleolus)//GO:0005634(nucleus)//GO:0005654(nucleoplasm)	GO:0001164(RNA polymerase I CORE element sequence-specific DNA binding)//GO:0070063(RNA polymerase binding)	GO:0010976(positive regulation of neuron projection development)//GO:0048872(homeostasis of number of cells)//GO:0007000(nucleolus organization)//GO:0006360(transcription from RNA polymerase I promoter)//GO:2000142(regulation of DNA-templated transcription, initiation)//GO:0010467(gene expression)//GO:0008283(cell proliferation)//GO:1902254(negative regulation of intrinsic apoptotic signaling pat…
chr19	7114661	7114900	diffreps_peak_193890	6.99332	239	NM_000208	INSR	6.63568	1.01551e-07	5.45525e-06	up	3643	CD220|HHF5	MIM:147670|HGNC:HGNC:6091|Ensembl:ENSG00000171105|HPRD:00975|Vega:OTTHUMG00000181992	insulin receptor	hsa04014(Ras signaling pathway)//hsa04015(Rap1 signaling pathway)//hsa04022(cGMP-PKG signaling pathway)//hsa04066(HIF-1 signaling pathway)//hsa04068(FoxO signaling pathway)//	GO:0005886(plasma membrane)//GO:0005887(integral component of plasma membrane)//GO:0043235(receptor complex)//GO:0005901(caveola)//GO:0010008(endosome membrane)//GO:0016020(membrane)//GO:0005829(cytosol)//GO:0045202(synapse)//GO:0043231(intracellular membrane-bounded organelle)//GO:0070062(extracellular exosome)//GO:0005899(insulin receptor complex)//GO:0005634(nucleus)	GO:0019903(protein phosphatase binding)//GO:0031405(lipoic acid binding)//GO:0004713(protein tyrosine kinase activity)//GO:0005009(insulin-activated receptor activity)//GO:0032403(protein complex binding)//GO:0005524(ATP binding)//GO:0043423(3-phosphoinositide-dependent protein kinase binding)//GO:0043559(insulin binding)//GO:0031994(insulin-like growth factor I binding)//GO:0004716(receptor sign…	GO:0071363(cellular response to growth factor stimulus)//GO:0045821(positive regulation of glycolytic process)//GO:0051290(protein heterotetramerization)//GO:0008584(male gonad development)//GO:0045840(positive regulation of mitotic nuclear division)//GO:0042593(glucose homeostasis)//GO:0019087(transformation of host cell by virus)//GO:0010042(response to manganese ion)//GO:0060267(positive regul…
chr10	27475521	27475848	diffreps_peak_44613	5.41435	327	NM_032844	MASTL	6.61888	3.85169e-06	9.89127e-05	up	84930	GREATWALL|GW|GWL|MAST-L|THC2|hGWL	MIM:608221|HGNC:HGNC:19042|Ensembl:ENSG00000120539|HPRD:10499|Vega:OTTHUMG00000017855	microtubule associated serine/threonine kinase like		GO:0005654(nucleoplasm)//GO:0005634(nucleus)//GO:0032154(cleavage furrow)//GO:0005737(cytoplasm)//GO:0005813(centrosome)	GO:0005524(ATP binding)//GO:0016301(kinase activity)//GO:0004674(protein serine/threonine kinase activity)//GO:0051721(protein phosphatase 2A binding)	GO:0007067(mitotic nuclear division)//GO:0006974(cellular response to DNA damage stimulus)//GO:0018105(peptidyl-serine phosphorylation)//GO:0007147(female meiosis II)//GO:0051301(cell division)//GO:0051726(regulation of cell cycle)//GO:0000278(mitotic cell cycle)//GO:0051487(activation of anaphase-promoting complex activity involved in meiotic cell cycle)//GO:0034048(negative regulation of protei…
chr17	1961921	1962140	diffreps_peak_164269	5.07512	219	NM_006497	HIC1	6.60887	8.41157e-06	0.000188484	up	3090	ZBTB29|ZNF901|hic-1	MIM:603825|HGNC:HGNC:4909|Ensembl:ENSG00000177374|HPRD:04826|Vega:OTTHUMG00000177635	hypermethylated in cancer 1		GO:0005654(nucleoplasm)//GO:0005737(cytoplasm)//GO:0000785(chromatin)	GO:0043565(sequence-specific DNA binding)//GO:0042826(histone deacetylase binding)//GO:0005515(protein binding)//GO:0046872(metal ion binding)//GO:0003700(transcription factor activity, sequence-specific DNA binding)	GO:0043517(positive regulation of DNA damage response, signal transduction by p53 class mediator)//GO:0008630(intrinsic apoptotic signaling pathway in response to DNA damage)//GO:0016055(Wnt signaling pathway)//GO:0006351(transcription, DNA-templated)//GO:0030178(negative regulation of Wnt signaling pathway)//GO:0007275(multicellular organism development)//GO:0000122(negative regulation of transc…
chr2	113082540	113082774	diffreps_peak_226483	11.1539	234	NM_198581	ZC3H6	6.58778	7.0167e-12	3.42363e-08	up	376940	ZC3HDC6	HGNC:HGNC:24762|Ensembl:ENSG00000188177|HPRD:15698|Vega:OTTHUMG00000153286	zinc finger CCCH-type containing 6		GO:0005575(cellular_component)	GO:0003674(molecular_function)//GO:0046872(metal ion binding)	GO:0008150(biological_process)
chr2	30480341	30480600	diffreps_peak_213005	7.08269	259	NM_030915	LBH	6.55394	8.26624e-08	4.72012e-06	up	81606	-	MIM:611763|HGNC:HGNC:29532|Ensembl:ENSG00000213626|HPRD:13965|Vega:OTTHUMG00000152051	limb bud and heart development		GO:0005634(nucleus)//GO:0005737(cytoplasm)		GO:0030193(regulation of blood coagulation)//GO:0006351(transcription, DNA-templated)//GO:0007275(multicellular organism development)//GO:0010468(regulation of gene expression)//GO:0006355(regulation of transcription, DNA-templated)//GO:0045893(positive regulation of transcription, DNA-templated)
chrX	3238081	3238560	diffreps_peak_430723	5.6783	479	NM_015419	MXRA5	6.4484	2.09749e-06	6.03062e-05	up	25878	-	MIM:300938|HGNC:HGNC:7539|Ensembl:ENSG00000101825|HPRD:06456|Vega:OTTHUMG00000021083	matrix-remodelling associated 5		GO:0070062(extracellular exosome)	GO:0003674(molecular_function)	GO:0008150(biological_process)
chr3	41240935	41240940	diffreps_peak_273661	6.5597	5	ENST00000453024	CTNNB1	6.43415	2.75612e-07	1.18327e-05	up	1499	CTNNB|MRD19|armadillo	MIM:116806|HGNC:HGNC:2514|Ensembl:ENSG00000168036|HPRD:00286|Vega:OTTHUMG00000131393	catenin beta 1	hsa04015(Rap1 signaling pathway)//hsa04310(Wnt signaling pathway)//hsa04390(Hippo signaling pathway)//hsa04510(Focal adhesion)//hsa04520(Adherens junction)//hsa04530(Tight junction)//hsa04550(Signaling pathways regulating pluripotency of stem cells)//hsa04670(Leukocyte transendothelial migration)//hsa04916(Melanogenesis)//hsa04919(Thyroid hormone signaling pathway)//hsa05100(Bacterial invasion of…	GO:0030018(Z disc)//GO:0048471(perinuclear region of cytoplasm)//GO:1990907(beta-catenin-TCF complex)//GO:0030054(cell junction)//GO:0070369(beta-catenin-TCF7L2 complex)//GO:0005913(cell-cell adherens junction)//GO:0005911(cell-cell junction)//GO:0000922(spindle pole)//GO:0005916(fascia adherens)//GO:0045202(synapse)//GO:0016328(lateral plasma membrane)//GO:0030027(lamellipodium)//GO:0005813(cent…	GO:0019900(kinase binding)//GO:0003700(transcription factor activity, sequence-specific DNA binding)//GO:0001085(RNA polymerase II transcription factor binding)//GO:0008134(transcription factor binding)//GO:0035255(ionotropic glutamate receptor binding)//GO:0003713(transcription coactivator activity)//GO:0030331(estrogen receptor binding)//GO:1990188(euchromatin binding)//GO:0003690(double-strand…	GO:0044336(canonical Wnt signaling pathway involved in negative regulation of apoptotic process)//GO:0071363(cellular response to growth factor stimulus)//GO:0043123(positive regulation of I-kappaB kinase/NF-kappaB signaling)//GO:0045765(regulation of angiogenesis)//GO:0048599(oocyte development)//GO:0000578(embryonic axis specification)//GO:0048469(cell maturation)//GO:0048643(positive regulatio…
chr3	49662501	49662816	diffreps_peak_275903	5.1547	315	NM_003458	BSN	6.42509	7.00332e-06	0.000162709	up	8927	ZNF231	MIM:604020|HGNC:HGNC:1117|Ensembl:ENSG00000164061|HPRD:04933|Vega:OTTHUMG00000133750	bassoon presynaptic cytomatrix protein		GO:0097470(ribbon synapse)//GO:0060076(excitatory synapse)//GO:0048788(cytoskeleton of presynaptic active zone)//GO:0005802(trans-Golgi network)//GO:0009986(cell surface)//GO:0030425(dendrite)//GO:0044306(neuron projection terminus)//GO:0030424(axon)//GO:0097481(neuronal postsynaptic density)//GO:0030054(cell junction)//GO:0060077(inhibitory synapse)//GO:0048786(presynaptic active zone)//GO:00056…	GO:0046872(metal ion binding)	GO:0007416(synapse assembly)//GO:0007268(synaptic transmission)
chr6	637700	637860	diffreps_peak_338312	7.14385	160	NM_018303	EXOC2	6.38247	7.18035e-08	4.23706e-06	up	55770	SEC5|SEC5L1|Sec5p	MIM:615329|HGNC:HGNC:24968|Ensembl:ENSG00000112685|HPRD:11544|Vega:OTTHUMG00000137437	exocyst complex component 2	hsa04014(Ras signaling pathway)	GO:0016020(membrane)//GO:0005886(plasma membrane)//GO:0000145(exocyst)//GO:0043231(intracellular membrane-bounded organelle)//GO:0005829(cytosol)	GO:0019901(protein kinase binding)//GO:0017160(Ral GTPase binding)//GO:0047485(protein N-terminus binding)//GO:0005515(protein binding)	GO:0061024(membrane organization)//GO:0044267(cellular protein metabolic process)//GO:0001927(exocyst assembly)//GO:0006893(Golgi to plasma membrane transport)//GO:0006996(organelle organization)//GO:2000535(regulation of entry of bacterium into host cell)//GO:0015031(protein transport)
chr14	24718319	24718380	diffreps_peak_117700	7.05085	61	NM_000359	TGM1	6.37297	8.8951e-08	4.97119e-06	up	7051	ARCI1|ICR2|KTG|LI|LI1|TGASE|TGK	MIM:190195|HGNC:HGNC:11777|Ensembl:ENSG00000092295|HPRD:01824|Vega:OTTHUMG00000029329	transglutaminase 1		GO:0001533(cornified envelope)//GO:0070062(extracellular exosome)//GO:0031224(intrinsic component of membrane)	GO:0003810(protein-glutamine gamma-glutamyltransferase activity)//GO:0046872(metal ion binding)//GO:0005515(protein binding)	GO:0018149(peptide cross-linking)//GO:0031424(keratinization)//GO:0010838(positive regulation of keratinocyte proliferation)//GO:0030216(keratinocyte differentiation)//GO:0043163(cell envelope organization)//GO:0006464(cellular protein modification process)//GO:0045787(positive regulation of cell cycle)
chr11	67789101	67789300	diffreps_peak_71095	5.3341	199	NM_000694	ALDH3B1	6.35476	4.63337e-06	0.000115205	up	221	ALDH4|ALDH7	MIM:600466|HGNC:HGNC:410|Ensembl:ENSG00000006534|HPRD:02716|Vega:OTTHUMG00000154910	aldehyde dehydrogenase 3 family member B1	hsa00010(Glycolysis / Gluconeogenesis)//hsa00340(Histidine metabolism)//hsa00350(Tyrosine metabolism)//hsa00360(Phenylalanine metabolism)//hsa00410(beta-Alanine metabolism)//hsa00980(Metabolism of xenobiotics by cytochrome P450)//hsa00982(Drug metabolism - cytochrome P450)//	GO:0005886(plasma membrane)//GO:0070062(extracellular exosome)//GO:0031982(vesicle)//GO:0005737(cytoplasm)//GO:0005829(cytosol)	GO:0004028(3-chloroallyl aldehyde dehydrogenase activity)//GO:0016491(oxidoreductase activity)//GO:0004029(aldehyde dehydrogenase (NAD) activity)//GO:0004030(aldehyde dehydrogenase [NAD(P)+] activity)//GO:0005515(protein binding)//GO:0016620(oxidoreductase activity, acting on the aldehyde or oxo group of donors, NAD or NADP as acceptor)	GO:0055114(oxidation-reduction process)//GO:0030148(sphingolipid biosynthetic process)//GO:0044281(small molecule metabolic process)//GO:0046185(aldehyde catabolic process)//GO:0006066(alcohol metabolic process)//GO:0034599(cellular response to oxidative stress)//GO:0006629(lipid metabolic process)//GO:0006665(sphingolipid metabolic process)//GO:0006068(ethanol catabolic process)
chr2	101635681	101635980	diffreps_peak_224873	7.28671	299	NM_001098577	RPL31	6.3284	5.16763e-08	3.33456e-06	up	6160	L31	HGNC:HGNC:10334|Ensembl:ENSG00000071082|HPRD:17994|Vega:OTTHUMG00000130687	ribosomal protein L31	hsa03010(Ribosome)	GO:0070062(extracellular exosome)//GO:0016020(membrane)//GO:0005829(cytosol)//GO:0005840(ribosome)//GO:0005925(focal adhesion)//GO:0022625(cytosolic large ribosomal subunit)	GO:0044822(poly(A) RNA binding)//GO:0003735(structural constituent of ribosome)//GO:0005515(protein binding)//GO:0003723(RNA binding)	GO:0006415(translational termination)//GO:0001887(selenium compound metabolic process)//GO:0044267(cellular protein metabolic process)//GO:0000184(nuclear-transcribed mRNA catabolic process, nonsense-mediated decay)//GO:0044281(small molecule metabolic process)//GO:0006614(SRP-dependent cotranslational protein targeting to membrane)//GO:0019083(viral transcription)//GO:0010467(gene expression)//G…
chr14	69061201	69061400	diffreps_peak_124776	5.60641	199	NM_133509	RAD51B	6.3102	2.4751e-06	6.90717e-05	up	5890	R51H2|RAD51L1|REC2	MIM:602948|HGNC:HGNC:9822|Ensembl:ENSG00000182185|HPRD:04255|Vega:OTTHUMG00000157530	RAD51 paralog B	hsa03440(Homologous recombination)	GO:0005654(nucleoplasm)//GO:0016021(integral component of membrane)//GO:0005634(nucleus)//GO:0033063(Rad51B-Rad51C-Rad51D-XRCC2 complex)//GO:0005657(replication fork)	GO:0000150(recombinase activity)//GO:0005524(ATP binding)//GO:0008094(DNA-dependent ATPase activity)//GO:0004520(endodeoxyribonuclease activity)//GO:0003697(single-stranded DNA binding)//GO:0000400(four-way junction DNA binding)//GO:0005515(protein binding)//GO:0003677(DNA binding)//GO:0003690(double-stranded DNA binding)	GO:0008284(positive regulation of cell proliferation)//GO:0006310(DNA recombination)//GO:0000707(meiotic DNA recombinase assembly)//GO:0007596(blood coagulation)//GO:0042148(strand invasion)//GO:0010971(positive regulation of G2/M transition of mitotic cell cycle)//GO:0001832(blastocyst growth)//GO:0006312(mitotic recombination)//GO:0000724(double-strand break repair via homologous recombination)…
chr10	71899761	71899897	diffreps_peak_49492	7.0344	136	NM_173555	TYSND1	6.30828	9.23854e-08	5.08058e-06	up	219743	NET41	MIM:611017|HGNC:HGNC:28531|Ensembl:ENSG00000156521|HPRD:15593|Vega:OTTHUMG00000018397	trypsin domain containing 1		GO:0016020(membrane)//GO:0005777(peroxisome)	GO:0002020(protease binding)//GO:0004252(serine-type endopeptidase activity)//GO:0042802(identical protein binding)	GO:0006508(proteolysis)//GO:0031998(regulation of fatty acid beta-oxidation)//GO:0051260(protein homooligomerization)//GO:0016485(protein processing)
chr8	31030601	31030800	diffreps_peak_395117	6.36161	199	NM_000553	WRN	6.30493	4.34897e-07	1.69536e-05	up	7486	RECQ3|RECQL2|RECQL3	MIM:604611|HGNC:HGNC:12791|Ensembl:ENSG00000165392|HPRD:05212|Vega:OTTHUMG00000163894	Werner syndrome RecQ like helicase		GO:0043005(neuron projection)//GO:0005654(nucleoplasm)//GO:0032389(MutLalpha complex)//GO:0005813(centrosome)//GO:0005730(nucleolus)	GO:0003678(DNA helicase activity)//GO:0032403(protein complex binding)//GO:0042803(protein homodimerization activity)//GO:0005524(ATP binding)//GO:0000287(magnesium ion binding)//GO:0004527(exonuclease activity)//GO:0003682(chromatin binding)//GO:0000405(bubble DNA binding)//GO:0009378(four-way junction helicase activity)//GO:0004003(ATP-dependent DNA helicase activity)//GO:0051880(G-quadruplex D…	GO:0032066(nucleolus to nucleoplasm transport)//GO:0044267(cellular protein metabolic process)//GO:0006979(response to oxidative stress)//GO:0007569(cell aging)//GO:0045003(double-strand break repair via synthesis-dependent strand annealing)//GO:0051345(positive regulation of hydrolase activity)//GO:0090305(nucleic acid phosphodiester bond hydrolysis)//GO:0006260(DNA replication)//GO:0043687(post…
chr2	239076021	239076360	diffreps_peak_243183	6.88305	339	NM_001291832	FAM132B	6.30403	1.30902e-07	6.63258e-06	up	151176	C1QTNF15|CTRP15	MIM:615099|HGNC:HGNC:26727	family with sequence similarity 132 member B		GO:0005623(cell)//GO:0005576(extracellular region)//GO:0005615(extracellular space)	GO:0005179(hormone activity)//GO:0042803(protein homodimerization activity)	GO:0006879(cellular iron ion homeostasis)//GO:2000193(positive regulation of fatty acid transport)//GO:0019217(regulation of fatty acid metabolic process)
chr1	22445941	22446360	diffreps_peak_4371	6.24364	419	NM_030761	WNT4	6.29345	5.70636e-07	2.0928e-05	up	54361	SERKAL|WNT-4	MIM:603490|HGNC:HGNC:12783|Ensembl:ENSG00000162552|HPRD:04601|Vega:OTTHUMG00000002894	wingless-type MMTV integration site family member 4	hsa04310(Wnt signaling pathway)//hsa04340(Hedgehog signaling pathway)//hsa04390(Hippo signaling pathway)//hsa04550(Signaling pathways regulating pluripotency of stem cells)//hsa04916(Melanogenesis)//hsa04919(Thyroid hormone signaling pathway)//hsa05166(HTLV-I infection)//hsa05200(Pathways in cancer)//hsa05205(Proteoglycans in cancer)//hsa05217(Basal cell carcinoma)	GO:0005886(plasma membrane)//GO:0070062(extracellular exosome)//GO:0005576(extracellular region)//GO:0009986(cell surface)//GO:0005796(Golgi lumen)//GO:0005788(endoplasmic reticulum lumen)//GO:0030666(endocytic vesicle membrane)//GO:0005578(proteinaceous extracellular matrix)//GO:0005615(extracellular space)//GO:0005737(cytoplasm)	GO:0005102(receptor binding)//GO:0003714(transcription corepressor activity)//GO:0048018(receptor agonist activity)//GO:0005109(frizzled binding)	GO:0061369(negative regulation of testicular blood vessel morphogenesis)//GO:0001838(embryonic epithelial tube formation)//GO:0008584(male gonad development)//GO:0048599(oocyte development)//GO:0040037(negative regulation of fibroblast growth factor receptor signaling pathway)//GO:0072034(renal vesicle induction)//GO:0001837(epithelial to mesenchymal transition)//GO:0006702(androgen biosynthetic …
chr2	219204761	219204864	diffreps_peak_239818	7.41624	103	NM_015488	PNKD	6.26293	3.83493e-08	2.70493e-06	up	25953	BRP17|DYT8|FKSG19|FPD1|KIPP1184|MR-1|MR1|PDC|PKND1|TAHCCP2	MIM:609023|HGNC:HGNC:9153|Ensembl:ENSG00000127838|HPRD:11369|Vega:OTTHUMG00000133110	paroxysmal nonkinesigenic dyskinesia		GO:0005739(mitochondrion)//GO:0005634(nucleus)//GO:0016020(membrane)	GO:0046872(metal ion binding)//GO:0005515(protein binding)//GO:0004416(hydroxyacylglutathione hydrolase activity)	GO:0019243(methylglyoxal catabolic process to D-lactate via S-lactoyl-glutathione)//GO:0046929(negative regulation of neurotransmitter secretion)//GO:0032225(regulation of synaptic transmission, dopaminergic)//GO:0050884(neuromuscular process controlling posture)//GO:0042053(regulation of dopamine metabolic process)
chr12	49521564	49521660	diffreps_peak_90652	5.84005	96	uc021qxn.1	TUBA1A	6.25574	1.44527e-06	4.44255e-05	up	7846	B-ALPHA-1|LIS3|TUBA3	MIM:602529|HGNC:HGNC:20766|Ensembl:ENSG00000167552|HPRD:03959|Vega:OTTHUMG00000169511	tubulin alpha 1a	hsa04145(Phagosome)//hsa04210(Apoptosis)//hsa04540(Gap junction)//hsa05130(Pathogenic Escherichia coli infection)	GO:0043209(myelin sheath)//GO:0005881(cytoplasmic microtubule)//GO:0055037(recycling endosome)//GO:0005829(cytosol)//GO:0070062(extracellular exosome)//GO:0036464(cytoplasmic ribonucleoprotein granule)//GO:0005634(nucleus)//GO:0005874(microtubule)	GO:0019904(protein domain specific binding)//GO:0005200(structural constituent of cytoskeleton)//GO:0003924(GTPase activity)//GO:0005198(structural molecule activity)//GO:0005525(GTP binding)//GO:0005515(protein binding)	GO:0044267(cellular protein metabolic process)//GO:0008152(metabolic process)//GO:0051301(cell division)//GO:0007017(microtubule-based process)//GO:0006457(protein folding)//GO:0006996(organelle organization)//GO:0030705(cytoskeleton-dependent intracellular transport)//GO:0000278(mitotic cell cycle)//GO:0000086(G2/M transition of mitotic cell cycle)//GO:0051084('de novo' posttranslational protein…
chr11	16804300	16804420	diffreps_peak_63256	6.7495	120	uc010rcu.1	PLEKHA7	6.21163	1.78033e-07	8.41375e-06	up	144100	-	MIM:612686|HGNC:HGNC:27049|Ensembl:ENSG00000166689|HPRD:15142|Vega:OTTHUMG00000165954	pleckstrin homology domain containing A7		GO:0070062(extracellular exosome)//GO:0005813(centrosome)//GO:0030054(cell junction)//GO:0005915(zonula adherens)//GO:0005634(nucleus)//GO:0005737(cytoplasm)	GO:0070097(delta-catenin binding)	GO:0045218(zonula adherens maintenance)//GO:0090136(epithelial cell-cell adhesion)
chr2	40657201	40657444	diffreps_peak_214876	5.43647	243	NM_021097	SLC8A1	6.21032	3.66045e-06	9.48598e-05	up	6546	NCX1	MIM:182305|HGNC:HGNC:11068|HPRD:01659	solute carrier family 8 member A1	hsa04020(Calcium signaling pathway)//hsa04022(cGMP-PKG signaling pathway)//hsa04260(Cardiac muscle contraction)//hsa04261(Adrenergic signaling in cardiomyocytes)//hsa04740(Olfactory transduction)//hsa04961(Endocrine and other factor-regulated calcium reabsorption)//hsa04974(Protein digestion and absorption)//hsa04978(Mineral absorption)//hsa05410(Hypertrophic cardiomyopathy (HCM))//hsa05412(Arrhy…	GO:0030018(Z disc)//GO:0005886(plasma membrane)//GO:0005887(integral component of plasma membrane)//GO:0005874(microtubule)//GO:0016020(membrane)//GO:0016021(integral component of membrane)//GO:0005829(cytosol)//GO:0016323(basolateral plasma membrane)//GO:0005739(mitochondrion)//GO:0042383(sarcolemma)//GO:0014704(intercalated disc)//GO:0030315(T-tubule)//GO:0043198(dendritic shaft)//GO:0043197(de…	GO:0005516(calmodulin binding)//GO:0005432(calcium:sodium antiporter activity)//GO:0030506(ankyrin binding)//GO:0044325(ion channel binding)//GO:0008092(cytoskeletal protein binding)//GO:0005515(protein binding)//GO:0005509(calcium ion binding)	GO:0055119(relaxation of cardiac muscle)//GO:0010649(regulation of cell communication by electrical coupling)//GO:0097369(sodium ion import)//GO:0070509(calcium ion import)//GO:0007154(cell communication)//GO:0051481(negative regulation of cytosolic calcium ion concentration)//GO:0002027(regulation of heart rate)//GO:0034614(cellular response to reactive oxygen species)//GO:0060401(cytosolic calc…
chr19	50093627	50093740	diffreps_peak_205685	7.11788	113	NM_000951	PRRG2	6.20849	7.62284e-08	4.43892e-06	up	5639	PRGP2	MIM:604429|HGNC:HGNC:9470|Ensembl:ENSG00000126460|HPRD:09189|Vega:OTTHUMG00000183153	proline rich Gla (G-carboxyglutamic acid) 2		GO:0005887(integral component of plasma membrane)//GO:0005576(extracellular region)	GO:0005515(protein binding)//GO:0005509(calcium ion binding)
chr8	126450521	126450647	diffreps_peak_406053	7.12597	126	NM_025195	TRIB1	6.20079	7.4822e-08	4.37814e-06	up	10221	C8FW|GIG-2|GIG2|SKIP1|TRB-1|TRB1	MIM:609461|HGNC:HGNC:16891|Ensembl:ENSG00000173334|HPRD:09863|Vega:OTTHUMG00000165007	tribbles pseudokinase 1		GO:0005634(nucleus)//GO:0005737(cytoplasm)	GO:0004860(protein kinase inhibitor activity)//GO:0031625(ubiquitin protein ligase binding)//GO:0055106(ubiquitin-protein transferase regulator activity)//GO:0004672(protein kinase activity)//GO:0031434(mitogen-activated protein kinase kinase binding)//GO:0005524(ATP binding)//GO:0008134(transcription factor binding)//GO:0005515(protein binding)	GO:0045659(negative regulation of neutrophil differentiation)//GO:0045645(positive regulation of eosinophil differentiation)//GO:1904030(negative regulation of cyclin-dependent protein kinase activity)//GO:0043405(regulation of MAP kinase activity)//GO:0032436(positive regulation of proteasomal ubiquitin-dependent protein catabolic process)//GO:0006468(protein phosphorylation)//GO:0014912(negativ…
chr7	128586021	128586088	diffreps_peak_386031	9.2449	67	NM_032643	IRF5	6.19295	5.6899e-10	4.31176e-07	up	3663	SLEB10	MIM:607218|HGNC:HGNC:6120|Ensembl:ENSG00000128604|HPRD:06240|Vega:OTTHUMG00000158410	interferon regulatory factor 5	hsa04620(Toll-like receptor signaling pathway)	GO:0005634(nucleus)//GO:0005737(cytoplasm)//GO:0005829(cytosol)	GO:0000975(regulatory region DNA binding)//GO:0005515(protein binding)//GO:0003700(transcription factor activity, sequence-specific DNA binding)	GO:0043065(positive regulation of apoptotic process)//GO:0032495(response to muramyl dipeptide)//GO:0006351(transcription, DNA-templated)//GO:0060333(interferon-gamma-mediated signaling pathway)//GO:0032735(positive regulation of interleukin-12 production)//GO:0019221(cytokine-mediated signaling pathway)//GO:0051607(defense response to virus)//GO:0032494(response to peptidoglycan)//GO:0006357(reg…
chr4	37864221	37864440	diffreps_peak_299666	5.80648	219	NM_018290	PGM2	6.17804	1.56143e-06	4.72462e-05	up	55276	MSTP006	MIM:172000|HGNC:HGNC:8906|Ensembl:ENSG00000169299|HPRD:11761|Vega:OTTHUMG00000097813	phosphoglucomutase 2	hsa00010(Glycolysis / Gluconeogenesis)//hsa00030(Pentose phosphate pathway)//hsa00052(Galactose metabolism)//hsa00230(Purine metabolism)//hsa00500(Starch and sucrose metabolism)//hsa00520(Amino sugar and nucleotide sugar metabolism)//	GO:0070062(extracellular exosome)//GO:0005829(cytosol)	GO:0008973(phosphopentomutase activity)//GO:0004614(phosphoglucomutase activity)//GO:0000287(magnesium ion binding)//GO:0005515(protein binding)//GO:0016868(intramolecular transferase activity, phosphotransferases)	GO:0044281(small molecule metabolic process)//GO:0046386(deoxyribose phosphate catabolic process)//GO:0005978(glycogen biosynthetic process)//GO:0006098(pentose-phosphate shunt)//GO:0006006(glucose metabolic process)//GO:0005975(carbohydrate metabolic process)//GO:0019388(galactose catabolic process)//GO:0005980(glycogen catabolic process)
chr1	47779741	47779819	diffreps_peak_10702	6.36129	78	NM_003035	STIL	6.17727	4.35218e-07	1.69605e-05	up	6491	MCPH7|SIL	MIM:181590|HGNC:HGNC:10879|Ensembl:ENSG00000123473|HPRD:01627|Vega:OTTHUMG00000007851	SCL/TAL1 interrupting locus		GO:0005813(centrosome)//GO:0005814(centriole)//GO:0005737(cytoplasm)//GO:0005829(cytosol)	GO:0005515(protein binding)	GO:0060271(cilium morphogenesis)//GO:0007052(mitotic spindle organization)//GO:0045737(positive regulation of cyclin-dependent protein serine/threonine kinase activity)//GO:0051298(centrosome duplication)//GO:0035264(multicellular organism growth)//GO:0021915(neural tube development)//GO:0008283(cell proliferation)//GO:0030900(forebrain development)//GO:0001701(in utero embryonic development)//GO…
chr20	52183603	52183860	diffreps_peak_252648	5.96188	257	ENST00000371471	ZNF217	6.17582	1.09174e-06	3.54799e-05	up	7764	ZABC1	MIM:602967|HGNC:HGNC:13009|Ensembl:ENSG00000171940|HPRD:04272|Vega:OTTHUMG00000032764	zinc finger protein 217		GO:0005654(nucleoplasm)//GO:0000118(histone deacetylase complex)	GO:0003700(transcription factor activity, sequence-specific DNA binding)//GO:0000978(RNA polymerase II core promoter proximal region sequence-specific DNA binding)//GO:0044212(transcription regulatory region DNA binding)//GO:0001078(transcriptional repressor activity, RNA polymerase II core promoter proximal region sequence-specific binding)//GO:0046872(metal ion binding)//GO:0005515(protein bind…	GO:0006351(transcription, DNA-templated)//GO:0022008(neurogenesis)//GO:0006366(transcription from RNA polymerase II promoter)//GO:0045892(negative regulation of transcription, DNA-templated)//GO:0000122(negative regulation of transcription from RNA polymerase II promoter)//GO:0006355(regulation of transcription, DNA-templated)//GO:0007165(signal transduction)
chr1	2286613	2286640	diffreps_peak_1205	6.75156	27	NM_001301060	MORN1	6.16446	1.77191e-07	8.38374e-06	up	79906	-	HGNC:HGNC:25852|Ensembl:ENSG00000116151|HPRD:07843|Vega:OTTHUMG00000001402	MORN repeat containing 1
chr5	102611681	102612440	diffreps_peak_327451	6.50606	759	NM_033211	C5orf30	6.16215	3.11849e-07	1.3058e-05	up	90355	-	MIM:616608|HGNC:HGNC:25052|Ensembl:ENSG00000181751|HPRD:12383|Vega:OTTHUMG00000128738	chromosome 5 open reading frame 30		GO:0005737(cytoplasm)//GO:0035869(ciliary transition zone)	GO:0005515(protein binding)	GO:0060271(cilium morphogenesis)//GO:0015031(protein transport)
chr16	19073099	19073280	diffreps_peak_151824	5.17236	181	NM_024847	TMC7	6.15677	6.72418e-06	0.000157241	up	79905	-	HGNC:HGNC:23000|Ensembl:ENSG00000170537|HPRD:15517|Vega:OTTHUMG00000131456	transmembrane channel like 7		GO:0016021(integral component of membrane)		GO:0006811(ion transport)
chr18	74690801	74691260	diffreps_peak_190469	7.0576	459	NM_002385	MBP	6.12415	8.75782e-08	4.90896e-06	up	4155	-	MIM:159430|HGNC:HGNC:6925|Ensembl:ENSG00000197971|HPRD:01158|Vega:OTTHUMG00000132874	myelin basic protein		GO:0005886(plasma membrane)//GO:0043218(compact myelin)//GO:0071944(cell periphery)//GO:0033269(internode region of axon)//GO:0005634(nucleus)//GO:0043025(neuronal cell body)	GO:0002020(protease binding)//GO:0005515(protein binding)//GO:0019911(structural constituent of myelin sheath)	GO:0061024(membrane organization)//GO:0007568(aging)//GO:0032570(response to progesterone)//GO:0009636(response to toxic substance)//GO:0007268(synaptic transmission)//GO:0042552(myelination)//GO:0046689(response to mercury ion)//GO:0050771(negative regulation of axonogenesis)//GO:0070542(response to fatty acid)//GO:0008366(axon ensheathment)//GO:0021762(substantia nigra development)//GO:0006955(…
chr7	73630276	73630360	diffreps_peak_375348	5.05368	84	NM_014146	LAT2	6.11871	8.83739e-06	0.000196914	up	7462	HSPC046|LAB|NTAL|WBSCR15|WBSCR5|WSCR5	MIM:605719|HGNC:HGNC:12749|Ensembl:ENSG00000086730|HPRD:09304|Vega:OTTHUMG00000130151	linker for activation of T-cells family member 2		GO:0005886(plasma membrane)//GO:0070062(extracellular exosome)//GO:0042629(mast cell granule)//GO:0016021(integral component of membrane)//GO:0045121(membrane raft)//GO:0005622(intracellular)	GO:0005515(protein binding)//GO:0042169(SH2 domain binding)	GO:0002764(immune response-regulating signaling pathway)//GO:0045087(innate immune response)//GO:0019722(calcium-mediated signaling)//GO:0050853(B cell receptor signaling pathway)//GO:0042113(B cell activation)//GO:0002250(adaptive immune response)//GO:0035556(intracellular signal transduction)//GO:0038095(Fc-epsilon receptor signaling pathway)//GO:0043303(mast cell degranulation)
chr2	99815301	99815500	diffreps_peak_224648	5.68266	199	NM_145212	MRPL30	6.10036	2.07652e-06	5.9782e-05	up	51263	L28MT|L30MT|MRP-L28|MRP-L30|MRPL28|MRPL28M|RPML28	MIM:611838|HGNC:HGNC:14036|Ensembl:ENSG00000241962|HPRD:14751	mitochondrial ribosomal protein L30	hsa03010(Ribosome)	GO:0005743(mitochondrial inner membrane)//GO:0005739(mitochondrion)//GO:0005840(ribosome)		GO:0032543(mitochondrial translation)//GO:0070125(mitochondrial translational elongation)//GO:0070126(mitochondrial translational termination)//GO:0070124(mitochondrial translational initiation)//GO:0006996(organelle organization)
chr1	27677041	27677240	diffreps_peak_5500	6.91725	199	uc001bnx.2	SYTL1	6.1	1.20991e-07	6.24299e-06	up	84958	JFC1|SLP1	MIM:608042|HGNC:HGNC:15584|Ensembl:ENSG00000142765|Vega:OTTHUMG00000005770	synaptotagmin like 1		GO:0005886(plasma membrane)//GO:0070062(extracellular exosome)//GO:0019897(extrinsic component of plasma membrane)//GO:0042470(melanosome)//GO:0070382(exocytic vesicle)//GO:0005622(intracellular)	GO:0017137(Rab GTPase binding)//GO:0019905(syntaxin binding)//GO:0042043(neurexin family protein binding)//GO:0005544(calcium-dependent phospholipid binding)//GO:0005515(protein binding)//GO:0030276(clathrin binding)//GO:0005509(calcium ion binding)	GO:0006887(exocytosis)//GO:0006886(intracellular protein transport)
chr12	49658781	49658967	diffreps_peak_90687	6.32537	186	NM_032704	TUBA1C	6.07901	4.72743e-07	1.81066e-05	up	84790	TUBA6|bcm948	HGNC:HGNC:20768|Ensembl:ENSG00000167553|HPRD:06747|Vega:OTTHUMG00000169497	tubulin alpha 1c	hsa04145(Phagosome)//hsa04210(Apoptosis)//hsa04540(Gap junction)//hsa05130(Pathogenic Escherichia coli infection)	GO:0031982(vesicle)//GO:0005634(nucleus)//GO:0005881(cytoplasmic microtubule)//GO:0005737(cytoplasm)//GO:0005874(microtubule)	GO:0003924(GTPase activity)//GO:0005198(structural molecule activity)//GO:0005515(protein binding)//GO:0005525(GTP binding)//GO:0005200(structural constituent of cytoskeleton)	GO:0044267(cellular protein metabolic process)//GO:0008152(metabolic process)//GO:0051301(cell division)//GO:0007017(microtubule-based process)//GO:0006457(protein folding)//GO:0030705(cytoskeleton-dependent intracellular transport)//GO:0051084('de novo' posttranslational protein folding)
chr8	42948648	42948706	diffreps_peak_396397	5.35535	58	NM_032237	POMK	6.07631	4.41212e-06	0.000110514	up	84197	MDDGA12|MDDGC12|SGK196	MIM:615247|HGNC:HGNC:26267|Ensembl:ENSG00000185900|HPRD:08668|Vega:OTTHUMG00000164100	protein-O-mannose kinase		GO:0016021(integral component of membrane)//GO:0005789(endoplasmic reticulum membrane)	GO:0004672(protein kinase activity)//GO:0005524(ATP binding)//GO:0019200(carbohydrate kinase activity)//GO:0016773(phosphotransferase activity, alcohol group as acceptor)	GO:0046835(carbohydrate phosphorylation)//GO:0050905(neuromuscular process)//GO:0007420(brain development)//GO:0006468(protein phosphorylation)//GO:0006493(protein O-linked glycosylation)//GO:0001764(neuron migration)//GO:0007611(learning or memory)//GO:0019233(sensory perception of pain)
chr1	237065961	237066260	diffreps_peak_39167	6.49678	299	NM_000254	MTR	6.07418	3.18583e-07	1.32775e-05	up	4548	HMAG|MS|cblG	MIM:156570|HGNC:HGNC:7468|Ensembl:ENSG00000116984|HPRD:01136|Vega:OTTHUMG00000040060	5-methyltetrahydrofolate-homocysteine methyltransferase	hsa00270(Cysteine and methionine metabolism)//hsa00450(Selenocompound metabolism)//hsa00670(One carbon pool by folate)//	GO:0005622(intracellular)//GO:0005737(cytoplasm)//GO:0005829(cytosol)	GO:0008705(methionine synthase activity)//GO:0008270(zinc ion binding)//GO:0005515(protein binding)//GO:0008898(S-adenosylmethionine-homocysteine S-methyltransferase activity)//GO:0031419(cobalamin binding)	GO:0009086(methionine biosynthetic process)//GO:0044281(small molecule metabolic process)//GO:0031103(axon regeneration)//GO:0071732(cellular response to nitric oxide)//GO:0048678(response to axon injury)//GO:0000096(sulfur amino acid metabolic process)//GO:0034641(cellular nitrogen compound metabolic process)//GO:0007399(nervous system development)//GO:0009235(cobalamin metabolic process)//GO:00…
chrX	3228241	3228540	diffreps_peak_430717	7.23539	299	NM_015419	MXRA5	6.02698	5.81586e-08	3.63066e-06	up	25878	-	MIM:300938|HGNC:HGNC:7539|Ensembl:ENSG00000101825|HPRD:06456|Vega:OTTHUMG00000021083	matrix-remodelling associated 5		GO:0070062(extracellular exosome)	GO:0003674(molecular_function)	GO:0008150(biological_process)
chr5	172195092	172195180	diffreps_peak_335939	7.04049	88	NM_004417	DUSP1	5.99241	9.10992e-08	5.03521e-06	up	1843	CL100|HVH1|MKP-1|MKP1|PTPN10	MIM:600714|HGNC:HGNC:3064|Ensembl:ENSG00000120129|HPRD:02835|Vega:OTTHUMG00000130523	dual specificity phosphatase 1	hsa04010(MAPK signaling pathway)//hsa04726(Serotonergic synapse)	GO:0005634(nucleus)//GO:0005737(cytoplasm)	GO:0008330(protein tyrosine/threonine phosphatase activity)//GO:0017017(MAP kinase tyrosine/serine/threonine phosphatase activity)//GO:0004726(non-membrane spanning protein tyrosine phosphatase activity)//GO:0005515(protein binding)//GO:0019838(growth factor binding)	GO:0051447(negative regulation of meiotic cell cycle)//GO:0006979(response to oxidative stress)//GO:0043407(negative regulation of MAP kinase activity)//GO:0000188(inactivation of MAPK activity)//GO:0043409(negative regulation of MAPK cascade)//GO:0043066(negative regulation of apoptotic process)//GO:0051384(response to glucocorticoid)//GO:0032526(response to retinoic acid)//GO:0043065(positive r…
chr2	211035872	211035980	diffreps_peak_239364	6.14442	108	NM_152519	KANSL1L	5.97917	7.17098e-07	2.51539e-05	up	151050	C2orf67|MSL1v2	MIM:613833|HGNC:HGNC:26310|Ensembl:ENSG00000144445|HPRD:08679|Vega:OTTHUMG00000154697	KAT8 regulatory NSL complex subunit 1 like		GO:0000123(histone acetyltransferase complex)
chr12	16036016	16036055	diffreps_peak_85500	6.40143	39	ENST00000025399	STRAP	5.94318	3.96794e-07	1.57865e-05	up	11171	MAWD|PT-WD|UNRIP	MIM:605986|HGNC:HGNC:30796|Ensembl:ENSG00000023734|HPRD:05816|Vega:OTTHUMG00000168791	serine/threonine kinase receptor associated protein	hsa03013(RNA transport)	GO:0034719(SMN-Sm protein complex)//GO:0005634(nucleus)//GO:0032797(SMN complex)//GO:0005737(cytoplasm)//GO:0005829(cytosol)	GO:0005102(receptor binding)//GO:0044822(poly(A) RNA binding)//GO:0005515(protein binding)	GO:0010719(negative regulation of epithelial to mesenchymal transition)//GO:0000387(spliceosomal snRNP assembly)//GO:0030512(negative regulation of transforming growth factor beta receptor signaling pathway)//GO:0060394(negative regulation of pathway-restricted SMAD protein phosphorylation)//GO:0010633(negative regulation of epithelial cell migration)//GO:0000122(negative regulation of transcript…
chr12	129307942	129308220	diffreps_peak_104816	7.03982	278	NM_145648	SLC15A4	5.93269	9.12383e-08	5.04143e-06	up	121260	FP12591|PHT1|PTR4	MIM:615806|HGNC:HGNC:23090|Ensembl:ENSG00000139370|Vega:OTTHUMG00000168415	solute carrier family 15 member 4		GO:0005765(lysosomal membrane)//GO:0016021(integral component of membrane)	GO:0005215(transporter activity)//GO:0015293(symporter activity)	GO:0055085(transmembrane transport)//GO:0006810(transport)//GO:0015031(protein transport)//GO:0006857(oligopeptide transport)//GO:0006811(ion transport)
chr3	37092281	37092337	diffreps_peak_272946	5.76699	56	NM_000249	MLH1	5.90441	1.71005e-06	5.09395e-05	up	4292	COCA2|FCC2|HNPCC|HNPCC2|hMLH1	MIM:120436|HGNC:HGNC:7127|Ensembl:ENSG00000076242|HPRD:00390|Vega:OTTHUMG00000130797	mutL homolog 1	hsa03430(Mismatch repair)//hsa03460(Fanconi anemia pathway)//hsa05200(Pathways in cancer)//hsa05210(Colorectal cancer)//hsa05213(Endometrial cancer)	GO:0000795(synaptonemal complex)//GO:0001673(male germ cell nucleus)//GO:0016020(membrane)//GO:0032389(MutLalpha complex)//GO:0005712(chiasma)//GO:0005654(nucleoplasm)//GO:0005634(nucleus)	GO:0030983(mismatched DNA binding)//GO:0005524(ATP binding)//GO:0043566(structure-specific DNA binding)//GO:0016887(ATPase activity)//GO:0032407(MutSalpha complex binding)//GO:0003697(single-stranded DNA binding)//GO:0005515(protein binding)	GO:0016321(female meiosis chromosome segregation)//GO:0006303(double-strand break repair via nonhomologous end joining)//GO:0016446(somatic hypermutation of immunoglobulin genes)//GO:0051257(meiotic spindle midzone assembly)//GO:0008630(intrinsic apoptotic signaling pathway in response to DNA damage)//GO:0007060(male meiosis chromosome segregation)//GO:0007283(spermatogenesis)//GO:0045190(isotype…
chr1	40362261	40362700	diffreps_peak_8459	6.82668	439	NM_001033081	MYCL	5.87873	1.49045e-07	7.32937e-06	up	4610	L-Myc|LMYC|MYCL1|bHLHe38	MIM:164850|HGNC:HGNC:7555|Ensembl:ENSG00000116990|HPRD:01279|Vega:OTTHUMG00000009243	v-myc avian myelocytomatosis viral oncogene lung carcinoma derived homolog		GO:0005634(nucleus)	GO:0046983(protein dimerization activity)//GO:0003677(DNA binding)//GO:0003700(transcription factor activity, sequence-specific DNA binding)	GO:0045607(regulation of auditory receptor cell differentiation)//GO:0006355(regulation of transcription, DNA-templated)
chr2	172952921	172953340	diffreps_peak_233591	6.74866	419	NM_178120	DLX1	5.86506	1.78376e-07	8.42684e-06	up	1745	-	MIM:600029|HGNC:HGNC:2914|Ensembl:ENSG00000144355|HPRD:08961|Vega:OTTHUMG00000073951	distal-less homeobox 1		GO:0005634(nucleus)	GO:0043565(sequence-specific DNA binding)//GO:0003682(chromatin binding)//GO:0003677(DNA binding)//GO:0000977(RNA polymerase II regulatory region sequence-specific DNA binding)	GO:0048715(negative regulation of oligodendrocyte differentiation)//GO:0042475(odontogenesis of dentin-containing tooth)//GO:0045746(negative regulation of Notch signaling pathway)//GO:0009954(proximal/distal pattern formation)//GO:0021544(subpallium development)//GO:0043524(negative regulation of neuron apoptotic process)//GO:0021882(regulation of transcription from RNA polymerase II promoter in…
chr17	78857218	78857284	diffreps_peak_182263	5.2893	66	NM_020761	RPTOR	5.8339	5.13692e-06	0.000125528	up	57521	KOG1|Mip1	MIM:607130|HGNC:HGNC:30287|Ensembl:ENSG00000141564|HPRD:06184|Vega:OTTHUMG00000177622	regulatory associated protein of MTOR, complex 1	hsa04150(mTOR signaling pathway)//hsa04151(PI3K-Akt signaling pathway)//hsa04152(AMPK signaling pathway)//	GO:0005764(lysosome)//GO:0030425(dendrite)//GO:0031931(TORC1 complex)//GO:0005829(cytosol)//GO:0005765(lysosomal membrane)//GO:0043231(intracellular membrane-bounded organelle)//GO:0005654(nucleoplasm)//GO:0005737(cytoplasm)//GO:0043025(neuronal cell body)	GO:0001032(RNA polymerase III type 3 promoter DNA binding)//GO:0001156(TFIIIC-class transcription factor binding)//GO:0032403(protein complex binding)//GO:0019901(protein kinase binding)//GO:0001031(RNA polymerase III type 2 promoter DNA binding)//GO:0005515(protein binding)//GO:0071889(14-3-3 protein binding)//GO:0001030(RNA polymerase III type 1 promoter DNA binding)	GO:0034605(cellular response to heat)//GO:0045945(positive regulation of transcription from RNA polymerase III promoter)//GO:0016236(macroautophagy)//GO:0031929(TOR signaling)//GO:0071230(cellular response to amino acid stimulus)//GO:0008361(regulation of cell size)//GO:0008286(insulin receptor signaling pathway)//GO:0007050(cell cycle arrest)//GO:0010467(gene expression)//GO:0031669(cellular res…
chr10	135269921	135270058	diffreps_peak_59463	6.96217	137	uc001lnh.1	LOC619207	5.82197	1.09101e-07	5.7808e-06	up
chr19	46190711	46190760	diffreps_peak_204070	5.97592	49	NM_004597	SNRPD2	5.80758	1.05702e-06	3.45339e-05	up	6633	SMD2|SNRPD1|Sm-D2	MIM:601061|HGNC:HGNC:11159|Ensembl:ENSG00000125743|HPRD:03038|Vega:OTTHUMG00000182130	small nuclear ribonucleoprotein D2 polypeptide	hsa03040(Spliceosome)	GO:0046540(U4/U6 x U5 tri-snRNP complex)//GO:0005682(U5 snRNP)//GO:0071011(precatalytic spliceosome)//GO:0005685(U1 snRNP)//GO:0034709(methylosome)//GO:0005687(U4 snRNP)//GO:0005686(U2 snRNP)//GO:0005829(cytosol)//GO:0071013(catalytic step 2 spliceosome)//GO:0005689(U12-type spliceosomal complex)//GO:0034719(SMN-Sm protein complex)//GO:0070062(extracellular exosome)//GO:0034715(pICln-Sm protein c…	GO:0044822(poly(A) RNA binding)//GO:0005515(protein binding)	GO:0000245(spliceosomal complex assembly)//GO:0008380(RNA splicing)//GO:0000398(mRNA splicing, via spliceosome)//GO:0000387(spliceosomal snRNP assembly)//GO:0010467(gene expression)//GO:0034660(ncRNA metabolic process)
chr1	3691862	3692234	diffreps_peak_1378	5.61379	372	ENST00000561886	SMIM1	5.78488	2.43339e-06	6.81245e-05	up	388588	Vel	MIM:615242|HGNC:HGNC:44204|Ensembl:ENSG00000235169|Vega:OTTHUMG00000003505	small integral membrane protein 1 (Vel blood group)		GO:0016021(integral component of membrane)//GO:0070062(extracellular exosome)
chr14	39870379	39870400	diffreps_peak_120078	5.42365	21	NM_203301	FBXO33	5.77448	3.77006e-06	9.70887e-05	up	254170	BMND12|Fbx33|c14_5247	MIM:609103|HGNC:HGNC:19833|HPRD:16441	F-box protein 33			GO:0005515(protein binding)	GO:0016567(protein ubiquitination)
chr2	113495981	113496180	diffreps_peak_226620	5.97661	199	NM_152515	CKAP2L	5.77135	1.05534e-06	3.45182e-05	up	150468	-	MIM:616174|HGNC:HGNC:26877|Ensembl:ENSG00000169607|HPRD:08285|Vega:OTTHUMG00000131313	cytoskeleton associated protein 2 like		GO:0005813(centrosome)//GO:0005737(cytoplasm)//GO:0000922(spindle pole)
chr1	70610484	70610860	diffreps_peak_14479	9.23717	376	NM_017768	LRRC40	5.6978	5.79197e-10	4.3716e-07	up	55631	dJ677H15.1	HGNC:HGNC:26004|Ensembl:ENSG00000066557|HPRD:08622|Vega:OTTHUMG00000009348	leucine rich repeat containing 40		GO:0016020(membrane)
chr6	37141901	37142240	diffreps_peak_345263	7.44951	339	NM_001243186	PIM1	5.67193	3.55218e-08	2.57358e-06	up	5292	PIM	MIM:164960|HGNC:HGNC:8986|Ensembl:ENSG00000137193|HPRD:01292|Vega:OTTHUMG00000016426	Pim-1 proto-oncogene, serine/threonine kinase	hsa04630(Jak-STAT signaling pathway)//	GO:0005886(plasma membrane)//GO:0005634(nucleus)//GO:0005737(cytoplasm)	GO:0004674(protein serine/threonine kinase activity)//GO:0005524(ATP binding)//GO:0008134(transcription factor binding)//GO:0030145(manganese ion binding)//GO:0005515(protein binding)//GO:0043024(ribosomal small subunit binding)	GO:0070561(vitamin D receptor signaling pathway)//GO:0030212(hyaluronan metabolic process)//GO:0006468(protein phosphorylation)//GO:0008283(cell proliferation)//GO:0031659(positive regulation of cyclin-dependent protein serine/threonine kinase activity involved in G1/S transition of mitotic cell cycle)//GO:0007049(cell cycle)//GO:0046777(protein autophosphorylation)//GO:0007275(multicellular orga…
chr14	21559141	21559299	diffreps_peak_116982	6.93268	158	NM_016423	ZNF219	5.66074	1.16768e-07	6.09039e-06	up	51222	ZFP219	MIM:605036|HGNC:HGNC:13011|Ensembl:ENSG00000165804|HPRD:05435|Vega:OTTHUMG00000029647	zinc finger protein 219		GO:0016021(integral component of membrane)//GO:0005634(nucleus)	GO:0003676(nucleic acid binding)//GO:0003700(transcription factor activity, sequence-specific DNA binding)//GO:0000978(RNA polymerase II core promoter proximal region sequence-specific DNA binding)//GO:0001078(transcriptional repressor activity, RNA polymerase II core promoter proximal region sequence-specific binding)//GO:0004969(histamine receptor activity)//GO:0046872(metal ion binding)//GO:00…	GO:0006351(transcription, DNA-templated)//GO:0006366(transcription from RNA polymerase II promoter)//GO:0007275(multicellular organism development)//GO:0001505(regulation of neurotransmitter levels)//GO:0000122(negative regulation of transcription from RNA polymerase II promoter)//GO:0045892(negative regulation of transcription, DNA-templated)//GO:0007186(G-protein coupled receptor signaling path…
chr11	116745873	116745920	diffreps_peak_78955	6.7741	47	NM_001281748	SIK3	5.65617	1.68227e-07	8.05156e-06	up	23387	L19|QSK|SIK-3	MIM:614776|HGNC:HGNC:29165|Ensembl:ENSG00000160584|HPRD:11121|Vega:OTTHUMG00000066628	SIK family kinase 3		GO:0005737(cytoplasm)	GO:0004672(protein kinase activity)//GO:0005524(ATP binding)//GO:0000287(magnesium ion binding)//GO:0005515(protein binding)//GO:0004674(protein serine/threonine kinase activity)	GO:0032880(regulation of protein localization)//GO:0001958(endochondral ossification)//GO:0035264(multicellular organism growth)//GO:0006468(protein phosphorylation)//GO:0060351(cartilage development involved in endochondral bone morphogenesis)//GO:0035108(limb morphogenesis)
chr22	21088941	21088955	diffreps_peak_260700	5.97568	14	ENST00000414196	PI4KA	5.65116	1.05758e-06	3.45339e-05	up	5297	PI4K-ALPHA|PIK4CA|PMGYCHA|pi4K230	MIM:600286|HGNC:HGNC:8983|Ensembl:ENSG00000241973|HPRD:08972|Vega:OTTHUMG00000167440	phosphatidylinositol 4-kinase, catalytic, alpha	hsa00562(Inositol phosphate metabolism)//	GO:0005886(plasma membrane)//GO:0070062(extracellular exosome)//GO:0016020(membrane)//GO:0030660(Golgi-associated vesicle membrane)//GO:0005829(cytosol)//GO:0005737(cytoplasm)//GO:0005622(intracellular)//GO:0005925(focal adhesion)	GO:0005524(ATP binding)//GO:0016773(phosphotransferase activity, alcohol group as acceptor)//GO:0016301(kinase activity)//GO:0005515(protein binding)//GO:0004430(1-phosphatidylinositol 4-kinase activity)	GO:0006644(phospholipid metabolic process)//GO:0044281(small molecule metabolic process)//GO:0046854(phosphatidylinositol phosphorylation)//GO:0006661(phosphatidylinositol biosynthetic process)//GO:0048015(phosphatidylinositol-mediated signaling)//GO:0007165(signal transduction)
chr17	44605781	44605980	diffreps_peak_175410	6.81725	199	NM_001288811	ARL17A	5.62609	1.52317e-07	7.4623e-06	up	51326	ARF1P2|ARL17P1	HGNC:HGNC:24096|Ensembl:ENSG00000185829|HPRD:17424|Vega:OTTHUMG00000132817	ADP ribosylation factor like GTPase 17A		GO:0005622(intracellular)//GO:0005794(Golgi apparatus)	GO:0005525(GTP binding)	GO:0016192(vesicle-mediated transport)//GO:0015031(protein transport)//GO:0007264(small GTPase mediated signal transduction)
chr11	76727718	76727823	diffreps_peak_73598	9.63911	105	NM_018367	ACER3	5.57683	2.29557e-10	2.36189e-07	up	55331	APHC|PHCA	HGNC:HGNC:16066|Ensembl:ENSG00000078124|HPRD:17844|Vega:OTTHUMG00000165225	alkaline ceramidase 3	hsa00600(Sphingolipid metabolism)	GO:0030176(integral component of endoplasmic reticulum membrane)//GO:0016021(integral component of membrane)//GO:0005789(endoplasmic reticulum membrane)//GO:0030173(integral component of Golgi membrane)	GO:0016811(hydrolase activity, acting on carbon-nitrogen (but not peptide) bonds, in linear amides)//GO:0070774(phytoceramidase activity)	GO:0008284(positive regulation of cell proliferation)//GO:0044281(small molecule metabolic process)//GO:0046512(sphingosine biosynthetic process)//GO:0030148(sphingolipid biosynthetic process)//GO:0006672(ceramide metabolic process)//GO:0071602(phytosphingosine biosynthetic process)//GO:0006665(sphingolipid metabolic process)
chr12	120123594	120123740	diffreps_peak_102853	5.15616	146	NM_007174	CIT	5.54731	6.97974e-06	0.000162248	up	11113	CRIK|STK21	MIM:605629|HGNC:HGNC:1985|Ensembl:ENSG00000122966|HPRD:09289|Vega:OTTHUMG00000134325	citron rho-interacting serine/threonine kinase		GO:0016020(membrane)//GO:0015629(actin cytoskeleton)//GO:0001726(ruffle)//GO:0005829(cytosol)//GO:0005622(intracellular)//GO:0005773(vacuole)	GO:0004674(protein serine/threonine kinase activity)//GO:0017124(SH3 domain binding)//GO:0004672(protein kinase activity)//GO:0030165(PDZ domain binding)//GO:0005524(ATP binding)//GO:0097110(scaffold protein binding)//GO:0046872(metal ion binding)//GO:0005515(protein binding)	GO:0007283(spermatogenesis)//GO:0007067(mitotic nuclear division)//GO:0007091(metaphase/anaphase transition of mitotic cell cycle)//GO:0032467(positive regulation of cytokinesis)//GO:0006468(protein phosphorylation)//GO:0048699(generation of neurons)//GO:0007264(small GTPase mediated signal transduction)//GO:0000910(cytokinesis)//GO:0050774(negative regulation of dendrite morphogenesis)//GO:00000…
chr2	130831761	130832340	diffreps_peak_228283	7.32147	579	NM_001099771	POTEF	5.53772	4.77013e-08	3.16158e-06	up	728378	A26C1B|ACTB|POTE2alpha|POTEACTIN	HGNC:HGNC:33905|Ensembl:ENSG00000196604|Vega:OTTHUMG00000153628	POTE ankyrin domain family member F		GO:0070062(extracellular exosome)//GO:0072562(blood microparticle)//GO:0005615(extracellular space)//GO:0005938(cell cortex)		GO:0001895(retina homeostasis)
chr21	45182061	45182188	diffreps_peak_258411	6.32983	127	NM_003681	PDXK	5.49621	4.67921e-07	1.79619e-05	up	8566	C21orf124|C21orf97|HEL-S-1a|PKH|PNK|PRED79	MIM:179020|HGNC:HGNC:8819|Ensembl:ENSG00000160209|HPRD:01526|Vega:OTTHUMG00000086870	pyridoxal (pyridoxine, vitamin B6) kinase	hsa00750(Vitamin B6 metabolism)//	GO:0005654(nucleoplasm)//GO:0070062(extracellular exosome)//GO:0005634(nucleus)//GO:0005737(cytoplasm)//GO:0005829(cytosol)	GO:0008270(zinc ion binding)//GO:0030170(pyridoxal phosphate binding)//GO:0042803(protein homodimerization activity)//GO:0005524(ATP binding)//GO:0031402(sodium ion binding)//GO:0000287(magnesium ion binding)//GO:0031403(lithium ion binding)//GO:0008478(pyridoxal kinase activity)//GO:0030955(potassium ion binding)	GO:0044281(small molecule metabolic process)//GO:0016310(phosphorylation)//GO:0008283(cell proliferation)//GO:0009443(pyridoxal 5'-phosphate salvage)//GO:0042823(pyridoxal phosphate biosynthetic process)//GO:0042816(vitamin B6 metabolic process)//GO:0006767(water-soluble vitamin metabolic process)//GO:0006766(vitamin metabolic process)
chr12	113645341	113645740	diffreps_peak_102048	6.87469	399	NM_138451	IQCD	5.47961	1.33447e-07	6.73565e-06	up	115811	4933433C09Rik|CFAP84|DRC10	HGNC:HGNC:25168|Ensembl:ENSG00000166578|HPRD:13744|Vega:OTTHUMG00000169659	IQ motif containing D
chr1	65157621	65157840	diffreps_peak_13364	6.97575	219	NM_020925	CACHD1	5.47109	1.05742e-07	5.63915e-06	up	57685	-	HGNC:HGNC:29314|Ensembl:ENSG00000158966|HPRD:13874|Vega:OTTHUMG00000009030	cache domain containing 1		GO:0016021(integral component of membrane)		GO:0006816(calcium ion transport)
chr2	23919721	23919980	diffreps_peak_211230	10.4664	259	uc002reg.3	KLHL29	5.44009	3.41702e-11	7.98129e-08	up	114818	KBTBD9	HGNC:HGNC:29404|Ensembl:ENSG00000119771|Vega:OTTHUMG00000151899	kelch like family member 29		GO:0031463(Cul3-RING ubiquitin ligase complex)	GO:0004842(ubiquitin-protein transferase activity)	GO:0016567(protein ubiquitination)
chr10	51027161	51027360	diffreps_peak_47450	5.80967	199	NM_003631	PARG	5.412	1.54999e-06	4.69828e-05	up	8505	PARG99	MIM:603501|HGNC:HGNC:8605|Ensembl:ENSG00000227345|HPRD:04611|Vega:OTTHUMG00000018201	poly(ADP-ribose) glycohydrolase		GO:0005829(cytosol)//GO:0043231(intracellular membrane-bounded organelle)//GO:0005759(mitochondrial matrix)//GO:0005654(nucleoplasm)//GO:0005634(nucleus)//GO:0005737(cytoplasm)	GO:0004649(poly(ADP-ribose) glycohydrolase activity)	GO:0006284(base-excision repair)//GO:0005975(carbohydrate metabolic process)//GO:0016045(detection of bacterium)//GO:0006281(DNA repair)
chr1	155911601	155912420	diffreps_peak_26340	11.3285	819	NM_181885	RXFP4	5.4051	4.69398e-12	2.95659e-08	up	339403	GPCR142|GPR100|RLN3R2|RXFPR4	MIM:609043|HGNC:HGNC:14666|Ensembl:ENSG00000173080|HPRD:16421|Vega:OTTHUMG00000017463	relaxin/insulin-like family peptide receptor 4	hsa04080(Neuroactive ligand-receptor interaction)	GO:0005886(plasma membrane)//GO:0005887(integral component of plasma membrane)	GO:0004945(angiotensin type II receptor activity)//GO:0008528(G-protein coupled peptide receptor activity)//GO:0005515(protein binding)	GO:0007218(neuropeptide signaling pathway)//GO:2000253(positive regulation of feeding behavior)//GO:0007200(phospholipase C-activating G-protein coupled receptor signaling pathway)//GO:0038166(angiotensin-activated signaling pathway)
chr17	3582883	3582960	diffreps_peak_164759	9.38116	77	NM_002561	P2RX5	5.39668	4.1576e-10	3.5116e-07	up	5026	LRH-1|P2X5|P2X5R	MIM:602836|HGNC:HGNC:8536|Ensembl:ENSG00000083454|HPRD:09110|Vega:OTTHUMG00000090700	purinergic receptor P2X 5	hsa04020(Calcium signaling pathway)//hsa04080(Neuroactive ligand-receptor interaction)	GO:0005887(integral component of plasma membrane)//GO:0005737(cytoplasm)//GO:0005639(integral component of nuclear inner membrane)	GO:0005524(ATP binding)//GO:0005216(ion channel activity)//GO:0004931(extracellular ATP-gated cation channel activity)//GO:0004888(transmembrane signaling receptor activity)//GO:0001614(purinergic nucleotide receptor activity)	GO:0050850(positive regulation of calcium-mediated signaling)//GO:0033198(response to ATP)//GO:0098779(mitophagy in response to mitochondrial depolarization)//GO:0010524(positive regulation of calcium ion transport into cytosol)//GO:0035590(purinergic nucleotide receptor signaling pathway)//GO:0007399(nervous system development)//GO:0098655(cation transmembrane transport)//GO:0006810(transport)//…
chr12	49692181	49692481	diffreps_peak_90697	5.72137	300	NM_006262	PRPH	5.38753	1.89947e-06	5.55443e-05	up	5630	NEF4|PRPH1	MIM:170710|HGNC:HGNC:9461|HPRD:01365	peripherin	hsa05014(Amyotrophic lateral sclerosis (ALS))	GO:0045098(type III intermediate filament)//GO:0016020(membrane)//GO:0042622(photoreceptor outer segment membrane)//GO:0044299(C-fiber)//GO:0005882(intermediate filament)//GO:0070062(extracellular exosome)//GO:0005883(neurofilament)	GO:0005198(structural molecule activity)//GO:0046982(protein heterodimerization activity)	GO:0045104(intermediate filament cytoskeleton organization)
chr5	71494941	71495360	diffreps_peak_322631	7.12839	419	NM_005909	MAP1B	5.38187	7.44056e-08	4.35961e-06	up	4131	FUTSCH|MAP5|PPP1R102	MIM:157129|HGNC:HGNC:6836|Ensembl:ENSG00000131711|HPRD:01139|Vega:OTTHUMG00000100952	microtubule associated protein 1B		GO:0005886(plasma membrane)//GO:0005874(microtubule)//GO:0001750(photoreceptor outer segment)//GO:0005829(cytosol)//GO:0005875(microtubule associated complex)//GO:0097481(neuronal postsynaptic density)//GO:0030054(cell junction)//GO:0043197(dendritic spine)//GO:0005737(cytoplasm)	GO:0008017(microtubule binding)//GO:0005515(protein binding)//GO:0005198(structural molecule activity)	GO:0009987(cellular process)//GO:0048675(axon extension)//GO:0032387(negative regulation of intracellular transport)//GO:0000226(microtubule cytoskeleton organization)//GO:0061162(establishment of monopolar cell polarity)//GO:0001578(microtubule bundle formation)//GO:0047497(mitochondrion transport along microtubule)//GO:0007399(nervous system development)//GO:0016358(dendrite development)//GO:00…
chr10	99446522	99446640	diffreps_peak_53995	10.4251	118	NM_021732	AVPI1	5.38006	3.75709e-11	8.46218e-08	up	60370	PP5395|VIP32|VIT32	HGNC:HGNC:30898|Ensembl:ENSG00000119986|HPRD:16530|Vega:OTTHUMG00000018864	arginine vasopressin induced 1			GO:0005515(protein binding)	GO:0000187(activation of MAPK activity)//GO:0007049(cell cycle)
chr10	28346574	28346778	diffreps_peak_44675	6.028	204	ENST00000445954	MPP7	5.3165	9.37554e-07	3.12786e-05	up	143098	-	MIM:610973|HGNC:HGNC:26542|Ensembl:ENSG00000150054|HPRD:14733|Vega:OTTHUMG00000017868	membrane protein, palmitoylated 7		GO:0005923(bicellular tight junction)//GO:0005912(adherens junction)//GO:0097025(MPP7-DLG1-LIN7 complex)	GO:0032947(protein complex scaffold)//GO:0046982(protein heterodimerization activity)//GO:0005515(protein binding)//GO:0019904(protein domain specific binding)//GO:0035591(signaling adaptor activity)	GO:0071896(protein localization to adherens junction)//GO:0031334(positive regulation of protein complex assembly)//GO:0070830(bicellular tight junction assembly)//GO:0009967(positive regulation of signal transduction)//GO:0030010(establishment of cell polarity)
chr14	88935381	88935420	diffreps_peak_127725	6.20875	39	NM_007039	PTPN21	5.31235	6.18373e-07	2.23583e-05	up	11099	PTPD1|PTPRL10	MIM:603271|HGNC:HGNC:9651|Ensembl:ENSG00000070778|HPRD:04468|Vega:OTTHUMG00000170766	protein tyrosine phosphatase, non-receptor type 21		GO:0005856(cytoskeleton)//GO:0005737(cytoplasm)	GO:0005515(protein binding)//GO:0004725(protein tyrosine phosphatase activity)	GO:0006470(protein dephosphorylation)//GO:0035335(peptidyl-tyrosine dephosphorylation)
chr21	35896824	35896935	diffreps_peak_256461	9.83276	111	NM_001285393	RCAN1	5.30038	1.46973e-10	1.84752e-07	up	1827	ADAPT78|CSP1|DSC1|DSCR1|MCIP1|RCN1	MIM:602917|HGNC:HGNC:3040|Ensembl:ENSG00000159200|HPRD:04226|Vega:OTTHUMG00000086235	regulator of calcineurin 1	hsa04919(Thyroid hormone signaling pathway)//hsa04921(Oxytocin signaling pathway)	GO:0005622(intracellular)//GO:0005634(nucleus)//GO:0005737(cytoplasm)	GO:0003700(transcription factor activity, sequence-specific DNA binding)//GO:0042802(identical protein binding)//GO:0003677(DNA binding)//GO:0000166(nucleotide binding)//GO:0005515(protein binding)//GO:0008597(calcium-dependent protein serine/threonine phosphatase regulator activity)	GO:0050790(regulation of catalytic activity)//GO:0031987(locomotion involved in locomotory behavior)//GO:0006979(response to oxidative stress)//GO:0007614(short-term memory)//GO:0051151(negative regulation of smooth muscle cell differentiation)//GO:0033173(calcineurin-NFAT signaling cascade)//GO:0006355(regulation of transcription, DNA-templated)//GO:0009612(response to mechanical stimulus)//GO:0…
chr8	87587241	87587460	diffreps_peak_400495	5.59324	219	NM_019098	CNGB3	5.25995	2.5513e-06	7.06943e-05	up	54714	ACHM1	MIM:605080|HGNC:HGNC:2153|Ensembl:ENSG00000170289|HPRD:05468|Vega:OTTHUMG00000163738	cyclic nucleotide gated channel beta 3	hsa04024(cAMP signaling pathway)	GO:0001750(photoreceptor outer segment)//GO:1902495(transmembrane transporter complex)	GO:0005249(voltage-gated potassium channel activity)//GO:0005223(intracellular cGMP activated cation channel activity)//GO:0005222(intracellular cAMP activated cation channel activity)//GO:0030553(cGMP binding)	GO:0071805(potassium ion transmembrane transport)//GO:0042391(regulation of membrane potential)//GO:0006812(cation transport)//GO:0007601(visual perception)//GO:0006810(transport)//GO:0098655(cation transmembrane transport)//GO:0007165(signal transduction)
chr14	63840609	63840740	diffreps_peak_123311	6.31774	131	NM_006246	PPP2R5E	5.25893	4.81124e-07	1.83718e-05	up	5529	-	MIM:601647|HGNC:HGNC:9313|Ensembl:ENSG00000154001|HPRD:09040	protein phosphatase 2 regulatory subunit B', epsilon	hsa03015(mRNA surveillance pathway)//hsa04071(Sphingolipid signaling pathway)//hsa04114(Oocyte meiosis)//hsa04151(PI3K-Akt signaling pathway)//hsa04152(AMPK signaling pathway)//hsa04261(Adrenergic signaling in cardiomyocytes)//hsa04728(Dopaminergic synapse)	GO:0000159(protein phosphatase type 2A complex)//GO:0005737(cytoplasm)	GO:0008601(protein phosphatase type 2A regulator activity)//GO:0005515(protein binding)	GO:0034047(regulation of protein phosphatase type 2A activity)//GO:0007165(signal transduction)
chr5	149001441	149001625	diffreps_peak_333956	8.24785	184	NM_001001669	ARHGEF37	5.25461	5.65127e-09	9.27171e-07	up	389337	-	HGNC:HGNC:34430|Ensembl:ENSG00000183111|HPRD:13454|Vega:OTTHUMG00000163491	Rho guanine nucleotide exchange factor 37		GO:0005737(cytoplasm)	GO:0005089(Rho guanyl-nucleotide exchange factor activity)	GO:0035023(regulation of Rho protein signal transduction)//GO:0043547(positive regulation of GTPase activity)
chr17	47589253	47589414	diffreps_peak_176305	6.96574	161	NM_002507	NGFR	5.24935	1.08209e-07	5.7475e-06	up	4804	CD271|Gp80-LNGFR|TNFRSF16|p75(NTR)|p75NTR	MIM:162010|HGNC:HGNC:7809|Ensembl:ENSG00000064300|HPRD:01197|Vega:OTTHUMG00000161495	nerve growth factor receptor	hsa04014(Ras signaling pathway)//hsa04015(Rap1 signaling pathway)//hsa04060(Cytokine-cytokine receptor interaction)//hsa04151(PI3K-Akt signaling pathway)//hsa04722(Neurotrophin signaling pathway)//hsa05202(Transcriptional misregulation in cancer)	GO:0005768(endosome)//GO:0005886(plasma membrane)//GO:0005887(integral component of plasma membrane)//GO:0005576(extracellular region)//GO:0009986(cell surface)//GO:0005635(nuclear envelope)//GO:0005791(rough endoplasmic reticulum)//GO:0032590(dendrite membrane)//GO:0043005(neuron projection)//GO:0005794(Golgi apparatus)//GO:0009897(external side of plasma membrane)//GO:0005829(cytosol)//GO:00328…	GO:0017137(Rab GTPase binding)//GO:0031625(ubiquitin protein ligase binding)//GO:0001540(beta-amyloid binding)//GO:0004872(receptor activity)//GO:0004871(signal transducer activity)//GO:0048406(nerve growth factor binding)//GO:0070678(preprotein binding)//GO:0004888(transmembrane signaling receptor activity)//GO:0005168(neurotrophin TRKA receptor binding)//GO:0005031(tumor necrosis factor-activat…	GO:0032922(circadian regulation of gene expression)//GO:0043066(negative regulation of apoptotic process)//GO:2001273(regulation of glucose import in response to insulin stimulus)//GO:0043281(regulation of cysteine-type endopeptidase activity involved in apoptotic process)//GO:0051968(positive regulation of synaptic transmission, glutamatergic)//GO:0009611(response to wounding)//GO:0048011(neurot…
chr11	66434961	66435160	diffreps_peak_70562	6.20725	199	NM_001198844	RBM4	5.23237	6.20514e-07	2.242e-05	up	5936	LARK|RBM4A|ZCCHC21|ZCRB3A	MIM:602571|HGNC:HGNC:9901|Ensembl:ENSG00000173933|HPRD:03982|Vega:OTTHUMG00000154171	RNA binding motif protein 4		GO:0016607(nuclear speck)//GO:0005730(nucleolus)//GO:0005654(nucleoplasm)//GO:0005634(nucleus)//GO:0005737(cytoplasm)//GO:0010494(cytoplasmic stress granule)	GO:0003676(nucleic acid binding)//GO:0008270(zinc ion binding)//GO:0097157(pre-mRNA intronic binding)//GO:0003723(RNA binding)//GO:0003730(mRNA 3'-UTR binding)//GO:0003729(mRNA binding)//GO:0000166(nucleotide binding)//GO:0035198(miRNA binding)//GO:0044822(poly(A) RNA binding)//GO:0097158(pre-mRNA intronic pyrimidine-rich binding)//GO:0005515(protein binding)	GO:0032055(negative regulation of translation in response to stress)//GO:0008380(RNA splicing)//GO:0006396(RNA processing)//GO:0051403(stress-activated MAPK cascade)//GO:0043153(entrainment of circadian clock by photoperiod)//GO:0030154(cell differentiation)//GO:0051149(positive regulation of muscle cell differentiation)//GO:0017148(negative regulation of translation)//GO:0097167(circadian regula…
chr22	36901942	36902080	diffreps_peak_263853	9.50034	138	NM_024955	FOXRED2	5.22573	3.15979e-10	2.90202e-07	up	80020	ERFAD	MIM:613777|HGNC:HGNC:26264|Ensembl:ENSG00000100350|HPRD:08666|Vega:OTTHUMG00000044614	FAD dependent oxidoreductase domain containing 2		GO:0005788(endoplasmic reticulum lumen)	GO:0004497(monooxygenase activity)//GO:0050660(flavin adenine dinucleotide binding)//GO:0016491(oxidoreductase activity)//GO:0005515(protein binding)//GO:0001948(glycoprotein binding)	GO:0055114(oxidation-reduction process)//GO:0030433(ER-associated ubiquitin-dependent protein catabolic process)
chr18	34804581	34804980	diffreps_peak_187270	5.16769	399	NM_020776	KIAA1328	5.22371	6.79688e-06	0.000158628	up	57536	-	MIM:616480|HGNC:HGNC:29248|Ensembl:ENSG00000150477|HPRD:17211|Vega:OTTHUMG00000178087	KIAA1328			GO:0005515(protein binding)
chr1	159898221	159898800	diffreps_peak_27141	7.0065	579	NM_020789	IGSF9	5.21346	9.85144e-08	5.3257e-06	up	57549	FP18798|IGSF9A|Nrt1	MIM:609738|HGNC:HGNC:18132|Ensembl:ENSG00000085552|HPRD:10001|Vega:OTTHUMG00000022794	immunoglobulin superfamily member 9		GO:0005886(plasma membrane)//GO:0030425(dendrite)//GO:0030424(axon)//GO:0016021(integral component of membrane)//GO:0030054(cell junction)//GO:0060077(inhibitory synapse)	GO:0098632(protein binding involved in cell-cell adhesion)	GO:0050807(regulation of synapse organization)//GO:0007156(homophilic cell adhesion via plasma membrane adhesion molecules)//GO:0016358(dendrite development)
chr11	82681601	82681626	diffreps_peak_74613	5.0066	25	ENST00000534396	PRCP	5.1861	9.84915e-06	0.000215233	up	5547	HUMPCP|PCP	MIM:176785|HGNC:HGNC:9344|Ensembl:ENSG00000137509|HPRD:08352|Vega:OTTHUMG00000166899	prolylcarboxypeptidase	hsa04614(Renin-angiotensin system)//hsa04974(Protein digestion and absorption)	GO:0005764(lysosome)//GO:0070062(extracellular exosome)//GO:0005886(plasma membrane)//GO:0045178(basal part of cell)	GO:0008236(serine-type peptidase activity)//GO:0008239(dipeptidyl-peptidase activity)//GO:0005515(protein binding)//GO:0004185(serine-type carboxypeptidase activity)	GO:0003085(negative regulation of systemic arterial blood pressure)//GO:0007596(blood coagulation)//GO:0042593(glucose homeostasis)//GO:0097009(energy homeostasis)//GO:0007597(blood coagulation, intrinsic pathway)//GO:0002353(plasma kallikrein-kinin cascade)//GO:2000377(regulation of reactive oxygen species metabolic process)//GO:0043535(regulation of blood vessel endothelial cell migration)//GO:…
chr9	15744281	15744775	diffreps_peak_411252	7.42403	494	NM_173550	CCDC171	5.18377	3.7668e-08	2.67214e-06	up	203238	C9orf93|bA536D16.1|bA778P13.1	HGNC:HGNC:29828|HPRD:10805	coiled-coil domain containing 171
chr9	136897341	136897640	diffreps_peak_428954	8.98269	299	NM_007371	BRD3	5.17397	1.04067e-09	6.51097e-07	up	8019	ORFX|RING3L	MIM:601541|HGNC:HGNC:1104|Ensembl:ENSG00000169925|HPRD:03327|Vega:OTTHUMG00000021004	bromodomain containing 3		GO:0005634(nucleus)	GO:0070577(lysine-acetylated histone binding)//GO:0003682(chromatin binding)//GO:0005515(protein binding)	GO:0006357(regulation of transcription from RNA polymerase II promoter)//GO:0016568(chromatin modification)//GO:0006351(transcription, DNA-templated)
chr6	37185481	37185800	diffreps_peak_345268	5.27045	319	NM_001162900	TMEM217	5.17321	5.36479e-06	0.000130216	up	221468	C6orf128|dJ355M6.2	HGNC:HGNC:21238|Ensembl:ENSG00000172738|HPRD:12848|Vega:OTTHUMG00000014618	transmembrane protein 217		GO:0016021(integral component of membrane)
chr12	112369161	112369631	diffreps_peak_101742	6.8321	470	NM_138341	TMEM116	5.14762	1.47197e-07	7.2572e-06	up	89894	-	HGNC:HGNC:25084|Ensembl:ENSG00000198270|HPRD:11275|Vega:OTTHUMG00000169606	transmembrane protein 116		GO:0016021(integral component of membrane)//GO:0005575(cellular_component)	GO:0003674(molecular_function)	GO:0008150(biological_process)
chr7	129932973	129933088	diffreps_peak_386320	5.66804	115	NM_016352	CPA4	5.13901	2.14765e-06	6.13508e-05	up	51200	CPA3	MIM:607635|HGNC:HGNC:15740|Ensembl:ENSG00000128510|HPRD:07405|Vega:OTTHUMG00000157825	carboxypeptidase A4		GO:0005575(cellular_component)//GO:0005615(extracellular space)	GO:0008270(zinc ion binding)//GO:0004181(metallocarboxypeptidase activity)	GO:0006508(proteolysis)//GO:0016573(histone acetylation)
chr14	100847841	100848080	diffreps_peak_129574	7.19172	239	NM_024515	WDR25	5.1378	6.43105e-08	3.90518e-06	up	79446	C14orf67	HGNC:HGNC:21064|Ensembl:ENSG00000176473|HPRD:14649|Vega:OTTHUMG00000171585	WD repeat domain 25			GO:0005515(protein binding)
chr2	26410099	26410320	diffreps_peak_212120	7.02959	221	NM_001168241	GAREML	5.13291	9.3414e-08	5.12473e-06	up
chr12	111067341	111068060	diffreps_peak_101526	6.94477	719	ENST00000550703	TCTN1	5.12665	1.13562e-07	5.95935e-06	up	79600	JBTS13|TECT1	MIM:609863|HGNC:HGNC:26113|Ensembl:ENSG00000204852|HPRD:08636|Vega:OTTHUMG00000150051	tectonic family member 1		GO:0016020(membrane)//GO:0036038(TCTN-B9D complex)//GO:0005615(extracellular space)//GO:0005856(cytoskeleton)//GO:0005829(cytosol)		GO:0060271(cilium morphogenesis)//GO:0021537(telencephalon development)//GO:0021956(central nervous system interneuron axonogenesis)//GO:0021904(dorsal/ventral neural tube patterning)//GO:0006996(organelle organization)//GO:0008589(regulation of smoothened signaling pathway)//GO:0001701(in utero embryonic development)//GO:0001841(neural tube formation)//GO:0021523(somatic motor neuron differentia…
chr9	102584301	102584689	diffreps_peak_421855	6.57132	388	NM_006981	NR4A3	5.1218	2.68338e-07	1.15716e-05	up	8013	CHN|CSMF|MINOR|NOR1|TEC	MIM:600542|HGNC:HGNC:7982|Ensembl:ENSG00000119508|HPRD:02766|Vega:OTTHUMG00000021030	nuclear receptor subfamily 4 group A member 3	hsa05202(Transcriptional misregulation in cancer)	GO:0005654(nucleoplasm)//GO:0005667(transcription factor complex)//GO:0005634(nucleus)//GO:0042629(mast cell granule)	GO:0001223(transcription coactivator binding)//GO:0008270(zinc ion binding)//GO:0042803(protein homodimerization activity)//GO:0019901(protein kinase binding)//GO:0003707(steroid hormone receptor activity)//GO:0000978(RNA polymerase II core promoter proximal region sequence-specific DNA binding)//GO:0004887(thyroid hormone receptor activity)//GO:0035035(histone acetyltransferase binding)//GO:0001…	GO:0032765(positive regulation of mast cell cytokine production)//GO:0045333(cellular respiration)//GO:0048752(semicircular canal morphogenesis)//GO:0008150(biological_process)//GO:0071870(cellular response to catecholamine stimulus)//GO:0035726(common myeloid progenitor cell proliferation)//GO:2000505(regulation of energy homeostasis)//GO:0038097(positive regulation of mast cell activation by Fc…
chr2	11321961	11322240	diffreps_peak_210214	5.55143	279	NM_004850	ROCK2	5.11413	2.8091e-06	7.65106e-05	up	9475	ROCK-II	MIM:604002|HGNC:HGNC:10252|Ensembl:ENSG00000134318|HPRD:04922|Vega:OTTHUMG00000149916	Rho associated coiled-coil containing protein kinase 2	hsa04022(cGMP-PKG signaling pathway)//hsa04024(cAMP signaling pathway)//hsa04062(Chemokine signaling pathway)//hsa04071(Sphingolipid signaling pathway)//hsa04270(Vascular smooth muscle contraction)//hsa04310(Wnt signaling pathway)//hsa04360(Axon guidance)//hsa04510(Focal adhesion)//hsa04611(Platelet activation)//hsa04670(Leukocyte transendothelial migration)//hsa04810(Regulation of actin cytoskel…	GO:0005886(plasma membrane)//GO:0005829(cytosol)//GO:0005813(centrosome)//GO:0036464(cytoplasmic ribonucleoprotein granule)//GO:0005622(intracellular)//GO:0005634(nucleus)	GO:0004674(protein serine/threonine kinase activity)//GO:0017048(Rho GTPase binding)//GO:0005524(ATP binding)//GO:0005198(structural molecule activity)//GO:0044822(poly(A) RNA binding)//GO:0072518(Rho-dependent protein serine/threonine kinase activity)//GO:0046872(metal ion binding)//GO:0005515(protein binding)	GO:0007249(I-kappaB kinase/NF-kappaB signaling)//GO:1903140(regulation of establishment of endothelial barrier)//GO:0048013(ephrin receptor signaling pathway)//GO:0010628(positive regulation of gene expression)//GO:0048511(rhythmic process)//GO:0042752(regulation of circadian rhythm)//GO:0045616(regulation of keratinocyte differentiation)//GO:0016525(negative regulation of angiogenesis)//GO:00009…
chr19	5687841	5688200	diffreps_peak_193433	5.01432	359	NM_198705	HSD11B1L	5.11302	9.67559e-06	0.000212044	up	374875	11-DH3|11-beta-HSD3|HSD3|SCDR10|SCDR10B|SDR26C2	HGNC:HGNC:30419|Ensembl:ENSG00000167733|HPRD:18022|Vega:OTTHUMG00000178586	hydroxysteroid (11-beta) dehydrogenase 1-like		GO:0005576(extracellular region)	GO:0016491(oxidoreductase activity)	GO:0055114(oxidation-reduction process)
chr2	220361076	220361160	diffreps_peak_240099	5.79623	84	NM_001286811	LOC100996693	5.09221	1.59872e-06	4.81847e-05	up	100996693	-	Ensembl:ENSG00000072195	CAVP-target protein-like
chr19	49127684	49128112	diffreps_peak_205219	6.4731	428	ENST00000593308	SPHK2	5.08251	3.36435e-07	1.38796e-05	up	56848	SK 2|SK-2|SPK 2|SPK-2	MIM:607092|HGNC:HGNC:18859|Ensembl:ENSG00000063176|HPRD:06157|Vega:OTTHUMG00000183318	sphingosine kinase 2	hsa00600(Sphingolipid metabolism)//	GO:0005765(lysosomal membrane)//GO:0016020(membrane)//GO:0005829(cytosol)	GO:0005524(ATP binding)//GO:0017016(Ras GTPase binding)//GO:0038036(sphingosine-1-phosphate receptor activity)//GO:0016301(kinase activity)//GO:0005515(protein binding)//GO:0008481(sphinganine kinase activity)//GO:0017050(D-erythro-sphingosine kinase activity)	GO:0008284(positive regulation of cell proliferation)//GO:0030148(sphingolipid biosynthetic process)//GO:0044281(small molecule metabolic process)//GO:0007420(brain development)//GO:0046834(lipid phosphorylation)//GO:0016310(phosphorylation)//GO:0046512(sphingosine biosynthetic process)//GO:0008283(cell proliferation)//GO:0007565(female pregnancy)//GO:0006669(sphinganine-1-phosphate biosynthetic …
chr2	11758761	11759045	diffreps_peak_210343	5.47685	284	NM_014668	GREB1	5.06624	3.33539e-06	8.76443e-05	up	9687	-	MIM:611736|HGNC:HGNC:24885|Ensembl:ENSG00000196208|HPRD:13611|Vega:OTTHUMG00000141276	growth regulation by estrogen in breast cancer 1		GO:0016021(integral component of membrane)//GO:0070062(extracellular exosome)
chr14	100996181	100996380	diffreps_peak_129598	7.05767	199	NM_024515	WDR25	5.05994	8.75652e-08	4.90872e-06	up	79446	C14orf67	HGNC:HGNC:21064|Ensembl:ENSG00000176473|HPRD:14649|Vega:OTTHUMG00000171585	WD repeat domain 25			GO:0005515(protein binding)
chr2	113532261	113532540	diffreps_peak_226631	10.9047	279	NM_000575	IL1A	5.05065	1.24534e-11	4.68104e-08	up	3552	IL-1A|IL1|IL1-ALPHA|IL1F1	MIM:147760|HGNC:HGNC:5991|HPRD:00988	interleukin 1 alpha	hsa04010(MAPK signaling pathway)//hsa04060(Cytokine-cytokine receptor interaction)//hsa04380(Osteoclast differentiation)//hsa04640(Hematopoietic cell lineage)//hsa04932(Non-alcoholic fatty liver disease (NAFLD))//	GO:0005576(extracellular region)//GO:0005615(extracellular space)//GO:0005829(cytosol)	GO:0005507(copper ion binding)//GO:0005149(interleukin-1 receptor binding)//GO:0005515(protein binding)//GO:0005125(cytokine activity)	GO:0050715(positive regulation of cytokine secretion)//GO:0050714(positive regulation of protein secretion)//GO:0043123(positive regulation of I-kappaB kinase/NF-kappaB signaling)//GO:0010628(positive regulation of gene expression)//GO:0097192(extrinsic apoptotic signaling pathway in absence of ligand)//GO:0001660(fever generation)//GO:2001240(negative regulation of extrinsic apoptotic signaling …
chr1	185126290	185126446	diffreps_peak_31856	5.414	156	NM_017673	SWT1	5.01923	3.85479e-06	9.89832e-05	up	54823	C1orf26|HsSwt1	HGNC:HGNC:16785|Ensembl:ENSG00000116668|HPRD:10726|Vega:OTTHUMG00000035390	SWT1, RNA endoribonuclease homolog
chr3	46023061	46023168	diffreps_peak_274733	5.52133	107	NM_024513	FYCO1	5.01044	3.01069e-06	8.09679e-05	up	79443	CATC2|CTRCT18|RUFY3|ZFYVE7	MIM:607182|HGNC:HGNC:14673|Ensembl:ENSG00000163820|HPRD:06215|Vega:OTTHUMG00000133447	FYVE and coiled-coil domain containing 1		GO:0016021(integral component of membrane)//GO:0016020(membrane)//GO:0005764(lysosome)//GO:0005770(late endosome)//GO:0043231(intracellular membrane-bounded organelle)//GO:0031410(cytoplasmic vesicle)//GO:0005776(autophagosome)	GO:0046872(metal ion binding)//GO:0005515(protein binding)	GO:0072383(plus-end-directed vesicle transport along microtubule)//GO:0006810(transport)
chr18	43570687	43570722	diffreps_peak_187654	5.10798	35	NM_024430	PSTPIP2	4.9888	7.79861e-06	0.000177062	up	9050	MAYP	MIM:616046|HGNC:HGNC:9581|Ensembl:ENSG00000152229|HPRD:06687|Vega:OTTHUMG00000152674	proline-serine-threonine phosphatase interacting protein 2		GO:0016020(membrane)//GO:0005856(cytoskeleton)//GO:0005829(cytosol)	GO:0003779(actin binding)	GO:0007010(cytoskeleton organization)//GO:0016477(cell migration)
chr2	198351307	198351360	diffreps_peak_237383	6.60115	53	NM_002156	HSPD1	4.98161	2.50526e-07	1.09668e-05	up	3329	CPN60|GROEL|HLD4|HSP-60|HSP60|HSP65|HuCHA60|SPG13	MIM:118190|HGNC:HGNC:5261|Ensembl:ENSG00000144381|HPRD:00318|Vega:OTTHUMG00000154463	heat shock protein family D (Hsp60) member 1	hsa03018(RNA degradation)//hsa04940(Type I diabetes mellitus)//hsa05134(Legionellosis)//hsa05152(Tuberculosis)	GO:0046696(lipopolysaccharide receptor complex)//GO:0005743(mitochondrial inner membrane)//GO:0030061(mitochondrial crista)//GO:0005737(cytoplasm)//GO:0043209(myelin sheath)//GO:0019907(cyclin-dependent protein kinase activating kinase holoenzyme complex)//GO:0016020(membrane)//GO:0005794(Golgi apparatus)//GO:0005759(mitochondrial matrix)//GO:0005769(early endosome)//GO:0005615(extracellular spac…	GO:0002020(protease binding)//GO:0031625(ubiquitin protein ligase binding)//GO:0003688(DNA replication origin binding)//GO:0005524(ATP binding)//GO:0043559(insulin binding)//GO:0032403(protein complex binding)//GO:0001530(lipopolysaccharide binding)//GO:0051787(misfolded protein binding)//GO:0051087(chaperone binding)//GO:0003725(double-stranded RNA binding)//GO:0051082(unfolded protein binding)/…	GO:0042220(response to cocaine)//GO:0006458('de novo' protein folding)//GO:0033198(response to ATP)//GO:0042110(T cell activation)//GO:0006986(response to unfolded protein)//GO:0042113(B cell activation)//GO:0032755(positive regulation of interleukin-6 production)//GO:0009409(response to cold)//GO:0043066(negative regulation of apoptotic process)//GO:0032735(positive regulation of interleukin-12 …
chr8	32618081	32618440	diffreps_peak_395239	7.44451	359	NM_001160008	NRG1	4.97975	3.59329e-08	2.59577e-06	up	3084	ARIA|GGF|GGF2|HGL|HRG|HRG1|HRGA|MST131|MSTP131|NDF|NRG1-IT2|SMDF	MIM:142445|HGNC:HGNC:7997|Ensembl:ENSG00000157168|HPRD:00802|Vega:OTTHUMG00000163918	neuregulin 1	hsa04012(ErbB signaling pathway)	GO:0016021(integral component of membrane)//GO:0005887(integral component of plasma membrane)//GO:0005576(extracellular region)//GO:0016020(membrane)//GO:0030425(dendrite)//GO:0009897(external side of plasma membrane)//GO:0030673(axolemma)//GO:0016324(apical plasma membrane)//GO:0031594(neuromuscular junction)//GO:0044297(cell body)//GO:0005634(nucleus)//GO:0005615(extracellular space)//GO:000573…	GO:0030296(protein tyrosine kinase activator activity)//GO:0008083(growth factor activity)//GO:0003712(transcription cofactor activity)//GO:0005125(cytokine activity)//GO:0005102(receptor binding)//GO:0043125(ErbB-3 class receptor binding)//GO:0030971(receptor tyrosine kinase binding)//GO:0045499(chemorepellent activity)//GO:0005176(ErbB-2 class receptor binding)//GO:0005515(protein binding)//GO:…	GO:0007169(transmembrane receptor protein tyrosine kinase signaling pathway)//GO:0055007(cardiac muscle cell differentiation)//GO:0051048(negative regulation of secretion)//GO:0045785(positive regulation of cell adhesion)//GO:0048709(oligodendrocyte differentiation)//GO:0042552(myelination)//GO:2001240(negative regulation of extrinsic apoptotic signaling pathway in absence of ligand)//GO:0014032(…
chr12	132334346	132334607	diffreps_peak_104991	5.73668	261	ENST00000542648	MMP17	4.96007	1.83365e-06	5.39362e-05	up	4326	MMP-17|MT4-MMP|MT4MMP|MTMMP4	MIM:602285|HGNC:HGNC:7163|Ensembl:ENSG00000198598|HPRD:03793|Vega:OTTHUMG00000168050	matrix metallopeptidase 17		GO:0005578(proteinaceous extracellular matrix)//GO:0031012(extracellular matrix)//GO:0031225(anchored component of membrane)//GO:0005887(integral component of plasma membrane)	GO:0008270(zinc ion binding)//GO:0004222(metalloendopeptidase activity)//GO:0008047(enzyme activator activity)//GO:0005509(calcium ion binding)	GO:0006508(proteolysis)//GO:0043085(positive regulation of catalytic activity)
chr10	104005254	104005440	diffreps_peak_54975	9.62079	186	NM_004193	GBF1	4.91726	2.39449e-10	2.41399e-07	up	8729	ARF1GEF	MIM:603698|HGNC:HGNC:4181|Ensembl:ENSG00000107862|HPRD:04740|Vega:OTTHUMG00000018955	golgi brefeldin A resistant guanine nucleotide exchange factor 1	hsa04144(Endocytosis)	GO:0005777(peroxisome)//GO:0005802(trans-Golgi network)//GO:0005811(lipid particle)//GO:0016020(membrane)//GO:0005794(Golgi apparatus)//GO:0005829(cytosol)//GO:0005788(endoplasmic reticulum lumen)//GO:0005739(mitochondrion)//GO:0000139(Golgi membrane)//GO:0005795(Golgi stack)//GO:0005793(endoplasmic reticulum-Golgi intermediate compartment)//GO:0005801(cis-Golgi network)//GO:0031252(cell leading …	GO:0080025(phosphatidylinositol-3,5-bisphosphate binding)//GO:0005086(ARF guanyl-nucleotide exchange factor activity)//GO:0005515(protein binding)//GO:0005085(guanyl-nucleotide exchange factor activity)//GO:0005547(phosphatidylinositol-3,4,5-trisphosphate binding)	GO:0061024(membrane organization)//GO:0044267(cellular protein metabolic process)//GO:0090166(Golgi disassembly)//GO:0034067(protein localization to Golgi apparatus)//GO:0006890(retrograde vesicle-mediated transport, Golgi to ER)//GO:0032012(regulation of ARF protein signal transduction)//GO:0043687(post-translational protein modification)//GO:0002263(cell activation involved in immune response)/…
chr1	110563461	110563473	diffreps_peak_20208	7.39263	12	NM_006621	AHCYL1	4.90343	4.04925e-08	2.81339e-06	up	10768	DCAL|IRBIT|PPP1R78|PRO0233|XPVKONA	MIM:607826|HGNC:HGNC:344|Ensembl:ENSG00000168710|HPRD:07613|Vega:OTTHUMG00000011652	adenosylhomocysteinase like 1	hsa00270(Cysteine and methionine metabolism)//	GO:0070062(extracellular exosome)//GO:0005789(endoplasmic reticulum membrane)//GO:0016324(apical plasma membrane)//GO:0005737(cytoplasm)//GO:0005829(cytosol)	GO:0003723(RNA binding)//GO:0005515(protein binding)//GO:0004013(adenosylhomocysteinase activity)	GO:0042045(epithelial fluid transport)//GO:0031440(regulation of mRNA 3'-end processing)//GO:0061337(cardiac conduction)//GO:0006730(one-carbon metabolic process)//GO:1903779(regulation of cardiac conduction)//GO:0044070(regulation of anion transport)//GO:0010765(positive regulation of sodium ion transport)//GO:0008150(biological_process)//GO:0038166(angiotensin-activated signaling pathway)//GO:0…
chr18	34359621	34360022	diffreps_peak_187120	6.94737	401	NM_025135	FHOD3	4.89464	1.12882e-07	5.93354e-06	up	80206	FHOS2|Formactin2	MIM:609691|HGNC:HGNC:26178|Ensembl:ENSG00000134775|HPRD:16894|Vega:OTTHUMG00000182381	formin homology 2 domain containing 3		GO:0030018(Z disc)//GO:0005856(cytoskeleton)	GO:0005515(protein binding)//GO:0003779(actin binding)	GO:0055003(cardiac myofibril assembly)//GO:0007015(actin filament organization)//GO:0051639(actin filament network formation)//GO:0030837(negative regulation of actin filament polymerization)
chr7	90896221	90896600	diffreps_peak_378569	7.89854	379	NM_003505	FZD1	4.89094	1.26316e-08	1.37585e-06	up	8321	-	MIM:603408|HGNC:HGNC:4038|HPRD:04558	frizzled class receptor 1	hsa04310(Wnt signaling pathway)//hsa04390(Hippo signaling pathway)//hsa04550(Signaling pathways regulating pluripotency of stem cells)//hsa04916(Melanogenesis)//hsa05166(HTLV-I infection)//hsa05200(Pathways in cancer)//hsa05205(Proteoglycans in cancer)//hsa05217(Basal cell carcinoma)	GO:1990909(Wnt signalosome)//GO:0005886(plasma membrane)//GO:0009986(cell surface)//GO:0043005(neuron projection)//GO:0016021(integral component of membrane)//GO:0005925(focal adhesion)	GO:0017147(Wnt-protein binding)//GO:0005102(receptor binding)//GO:0030165(PDZ domain binding)//GO:0042813(Wnt-activated receptor activity)//GO:0004930(G-protein coupled receptor activity)//GO:0005515(protein binding)//GO:0005109(frizzled binding)	GO:0071363(cellular response to growth factor stimulus)//GO:0030514(negative regulation of BMP signaling pathway)//GO:0035567(non-canonical Wnt signaling pathway)//GO:0048286(lung alveolus development)//GO:0030182(neuron differentiation)//GO:0045893(positive regulation of transcription, DNA-templated)//GO:0042493(response to drug)//GO:0007416(synapse assembly)//GO:0035414(negative regulation of c…
chr14	93151521	93151760	diffreps_peak_128709	5.23137	239	ENST00000556418	RIN3	4.88434	5.86995e-06	0.000140501	up	79890	-	MIM:610223|HGNC:HGNC:18751|Ensembl:ENSG00000100599|HPRD:11494|Vega:OTTHUMG00000171198	Ras and Rab interactor 3		GO:0005769(early endosome)//GO:0031410(cytoplasmic vesicle)//GO:0016023(cytoplasmic, membrane-bounded vesicle)	GO:0017112(Rab guanyl-nucleotide exchange factor activity)//GO:0005096(GTPase activator activity)//GO:0005515(protein binding)//GO:0017137(Rab GTPase binding)	GO:0006897(endocytosis)//GO:0043547(positive regulation of GTPase activity)//GO:0007165(signal transduction)
chr8	42249261	42249446	diffreps_peak_396179	6.36091	185	ENST00000518563	VDAC3	4.87987	4.35602e-07	1.69727e-05	up	7419	HD-VDAC3|VDAC-3	MIM:610029|HGNC:HGNC:12674|Ensembl:ENSG00000078668|HPRD:06750|Vega:OTTHUMG00000164168	voltage dependent anion channel 3	hsa04020(Calcium signaling pathway)//hsa04022(cGMP-PKG signaling pathway)//hsa05012(Parkinson's disease)//hsa05016(Huntington's disease)//hsa05161(Hepatitis B)//hsa05166(HTLV-I infection)//hsa05203(Viral carcinogenesis)	GO:0005634(nucleus)//GO:0005739(mitochondrion)//GO:0005741(mitochondrial outer membrane)//GO:0070062(extracellular exosome)//GO:0046930(pore complex)	GO:0015288(porin activity)//GO:0008308(voltage-gated anion channel activity)//GO:0000166(nucleotide binding)	GO:0055085(transmembrane transport)//GO:1903959(regulation of anion transmembrane transport)//GO:0006820(anion transport)//GO:1902017(regulation of cilium assembly)//GO:0015853(adenine transport)
chr14	72175961	72176160	diffreps_peak_125473	7.76431	199	NM_015556	SIPA1L1	4.84276	1.72066e-08	1.6277e-06	up	26037	E6TP1	HGNC:HGNC:20284|Ensembl:ENSG00000197555|HPRD:11559|Vega:OTTHUMG00000171282	signal-induced proliferation-associated 1 like 1	hsa04015(Rap1 signaling pathway)	GO:0045211(postsynaptic membrane)//GO:0005575(cellular_component)//GO:0043197(dendritic spine)//GO:0014069(postsynaptic density)//GO:0030054(cell junction)//GO:0005856(cytoskeleton)//GO:0005737(cytoplasm)	GO:0046875(ephrin receptor binding)//GO:0005096(GTPase activator activity)//GO:0003674(molecular_function)	GO:0048167(regulation of synaptic plasticity)//GO:0031532(actin cytoskeleton reorganization)//GO:0048013(ephrin receptor signaling pathway)//GO:0048814(regulation of dendrite morphogenesis)//GO:0090630(activation of GTPase activity)//GO:0043547(positive regulation of GTPase activity)//GO:0050770(regulation of axonogenesis)//GO:0008150(biological_process)//GO:0061001(regulation of dendritic spine …
chrX	48367811	48368100	diffreps_peak_434436	6.51339	289	uc004djq.1	PORCN	4.83254	3.0663e-07	1.28708e-05	up	64840	DHOF|FODH|MG61|PORC|PPN	MIM:300651|HGNC:HGNC:17652|Ensembl:ENSG00000102312|HPRD:06680|Vega:OTTHUMG00000024116	porcupine homolog (Drosophila)	hsa04310(Wnt signaling pathway)	GO:0005783(endoplasmic reticulum)//GO:0016021(integral component of membrane)//GO:0032281(AMPA glutamate receptor complex)//GO:0005789(endoplasmic reticulum membrane)//GO:0030176(integral component of endoplasmic reticulum membrane)	GO:0017147(Wnt-protein binding)//GO:1990698(palmitoleoyltransferase activity)	GO:0060070(canonical Wnt signaling pathway)//GO:0009100(glycoprotein metabolic process)//GO:0016055(Wnt signaling pathway)//GO:0006497(protein lipidation)//GO:0045234(protein palmitoleylation)
chr4	728101	728340	diffreps_peak_295461	7.29736	239	uc003gbc.2	PCGF3	4.81196	5.04244e-08	3.27762e-06	up	10336	DONG1|RNF3|RNF3A	HGNC:HGNC:10066|Ensembl:ENSG00000185619|HPRD:11515|Vega:OTTHUMG00000119000	polycomb group ring finger 3	hsa04550(Signaling pathways regulating pluripotency of stem cells)	GO:0016021(integral component of membrane)//GO:0005634(nucleus)//GO:0031519(PcG protein complex)	GO:0008270(zinc ion binding)//GO:0005515(protein binding)//GO:0046872(metal ion binding)	GO:0006351(transcription, DNA-templated)//GO:0006355(regulation of transcription, DNA-templated)
chr10	95288721	95288849	diffreps_peak_53237	6.84161	128	NM_001127182	CEP55	4.80608	1.44008e-07	7.1561e-06	up	55165	C10orf3|CT111|URCC6	MIM:610000|HGNC:HGNC:1161|Ensembl:ENSG00000138180|HPRD:12569|Vega:OTTHUMG00000018774	centrosomal protein 55kDa		GO:0045171(intercellular bridge)//GO:0016020(membrane)//GO:0005813(centrosome)//GO:0030496(midbody)//GO:0005814(centriole)//GO:0032154(cleavage furrow)	GO:0005515(protein binding)	GO:0007080(mitotic metaphase plate congression)//GO:0045184(establishment of protein localization)//GO:0000281(mitotic cytokinesis)//GO:0006997(nucleus organization)//GO:0000920(cell separation after cytokinesis)
chr19	11240201	11240346	diffreps_peak_195284	8.95843	145	NM_000527	LDLR	4.80101	1.10044e-09	6.68732e-07	up	3949	FH|FHC|LDLCQ2	MIM:606945|HGNC:HGNC:6547|Ensembl:ENSG00000130164|HPRD:06091|Vega:OTTHUMG00000171935	low density lipoprotein receptor	hsa04144(Endocytosis)//hsa04913(Ovarian steroidogenesis)//	GO:0005886(plasma membrane)//GO:0005887(integral component of plasma membrane)//GO:0045177(apical part of cell)//GO:0043235(receptor complex)//GO:0009986(cell surface)//GO:0034362(low-density lipoprotein particle)//GO:0009897(external side of plasma membrane)//GO:0016020(membrane)//GO:1990666(PCSK9-LDLR complex)//GO:0005794(Golgi apparatus)//GO:0016021(integral component of membrane)//GO:0005770(…	GO:0002020(protease binding)//GO:0005041(low-density lipoprotein receptor activity)//GO:0030229(very-low-density lipoprotein particle receptor activity)//GO:0001618(virus receptor activity)//GO:0030169(low-density lipoprotein particle binding)//GO:0042802(identical protein binding)//GO:0032050(clathrin heavy chain binding)//GO:0004872(receptor activity)//GO:0005515(protein binding)//GO:0001948(gl…	GO:0006897(endocytosis)//GO:0010899(regulation of phosphatidylcholine catabolic process)//GO:0042157(lipoprotein metabolic process)//GO:0044281(small molecule metabolic process)//GO:0006898(receptor-mediated endocytosis)//GO:0006775(fat-soluble vitamin metabolic process)//GO:0015914(phospholipid transport)//GO:2000188(regulation of cholesterol homeostasis)//GO:0030301(cholesterol transport)//GO:0…
chr1	146373856	146373960	diffreps_peak_23581	5.13469	104	NM_001278141	NBPF12	4.7931	7.33355e-06	0.000169335	up	149013	COAS1|KIAA1245	MIM:608607|HGNC:HGNC:24297|Ensembl:ENSG00000268043|Vega:OTTHUMG00000043708	neuroblastoma breakpoint family member 12		GO:0005737(cytoplasm)
chr11	119180121	119180400	diffreps_peak_79776	5.1634	279	NM_006500	MCAM	4.78984	6.86439e-06	0.000159979	up	4162	CD146|MUC18	MIM:155735|HGNC:HGNC:6934|Ensembl:ENSG00000076706|HPRD:01120|Vega:OTTHUMG00000166197	melanoma cell adhesion molecule		GO:0009897(external side of plasma membrane)//GO:0005886(plasma membrane)//GO:0016021(integral component of membrane)//GO:0005634(nucleus)//GO:0005615(extracellular space)//GO:0005925(focal adhesion)		GO:0061042(vascular wound healing)//GO:0009653(anatomical structure morphogenesis)//GO:0007155(cell adhesion)//GO:0001525(angiogenesis)//GO:0030335(positive regulation of cell migration)//GO:0003094(glomerular filtration)
chr5	137782261	137782640	diffreps_peak_331604	6.08726	379	NM_016606	REEP2	4.77797	8.17977e-07	2.79094e-05	up	51308	C5orf19|SGC32445|SPG72|Yip2d	MIM:609347|HGNC:HGNC:17975|Ensembl:ENSG00000132563|HPRD:16655|Vega:OTTHUMG00000129205	receptor accessory protein 2		GO:0016021(integral component of membrane)//GO:0005887(integral component of plasma membrane)//GO:0005881(cytoplasmic microtubule)//GO:0016020(membrane)//GO:0005789(endoplasmic reticulum membrane)//GO:0070062(extracellular exosome)//GO:0005783(endoplasmic reticulum)	GO:0031883(taste receptor binding)	GO:0098792(xenophagy)//GO:0032596(protein transport into membrane raft)//GO:0050916(sensory perception of sweet taste)//GO:0050913(sensory perception of bitter taste)//GO:0002230(positive regulation of defense response to virus by host)//GO:0032386(regulation of intracellular transport)//GO:0071786(endoplasmic reticulum tubular network organization)
chr18	61570381	61570720	diffreps_peak_189856	6.68811	339	NM_002575	SERPINB2	4.76228	2.05063e-07	9.38902e-06	up	5055	HsT1201|PAI|PAI-2|PAI2|PLANH2	MIM:173390|HGNC:HGNC:8584|Ensembl:ENSG00000197632|HPRD:01420|Vega:OTTHUMG00000060592	serpin peptidase inhibitor, clade B (ovalbumin), member 2	hsa04610(Complement and coagulation cascades)	GO:0005886(plasma membrane)//GO:0005576(extracellular region)//GO:0005615(extracellular space)//GO:0005737(cytoplasm)	GO:0004867(serine-type endopeptidase inhibitor activity)	GO:0042730(fibrinolysis)//GO:0010951(negative regulation of endopeptidase activity)//GO:0043066(negative regulation of apoptotic process)//GO:0007596(blood coagulation)
chr10	112266741	112266912	diffreps_peak_56075	6.10204	171	NM_004419	DUSP5	4.75065	7.90608e-07	2.716e-05	up	1847	DUSP|HVH3	MIM:603069|HGNC:HGNC:3071|Ensembl:ENSG00000138166|HPRD:04349|Vega:OTTHUMG00000019040	dual specificity phosphatase 5	hsa04010(MAPK signaling pathway)	GO:0005654(nucleoplasm)	GO:0017017(MAP kinase tyrosine/serine/threonine phosphatase activity)//GO:0005515(protein binding)//GO:0004725(protein tyrosine phosphatase activity)	GO:0007265(Ras protein signal transduction)//GO:0045087(innate immune response)//GO:0008286(insulin receptor signaling pathway)//GO:0000187(activation of MAPK activity)//GO:0000165(MAPK cascade)//GO:0007173(epidermal growth factor receptor signaling pathway)//GO:0007264(small GTPase mediated signal transduction)//GO:0001706(endoderm formation)//GO:0000188(inactivation of MAPK activity)//GO:000018…
chr17	78078401	78078780	diffreps_peak_181837	6.49746	379	NM_000152	GAA	4.73592	3.18085e-07	1.32633e-05	up	2548	LYAG	MIM:606800|HGNC:HGNC:4065|Ensembl:ENSG00000171298|HPRD:06006|Vega:OTTHUMG00000177537	glucosidase, alpha; acid	hsa00052(Galactose metabolism)//hsa00500(Starch and sucrose metabolism)//	GO:0016021(integral component of membrane)//GO:0070062(extracellular exosome)//GO:0016020(membrane)//GO:0005764(lysosome)//GO:0043202(lysosomal lumen)//GO:0005765(lysosomal membrane)	GO:0004558(alpha-1,4-glucosidase activity)//GO:0003824(catalytic activity)//GO:0030246(carbohydrate binding)//GO:0004553(hydrolase activity, hydrolyzing O-glycosyl compounds)//GO:0032450(maltose alpha-glucosidase activity)	GO:0050884(neuromuscular process controlling posture)//GO:0000023(maltose metabolic process)//GO:0044281(small molecule metabolic process)//GO:0007040(lysosome organization)//GO:0003007(heart morphogenesis)//GO:0060048(cardiac muscle contraction)//GO:0006006(glucose metabolic process)//GO:0005985(sucrose metabolic process)//GO:0046716(muscle cell cellular homeostasis)//GO:0005975(carbohydrate met…
chr10	126302201	126302400	diffreps_peak_58273	5.95826	199	NM_022126	LHPP	4.71572	1.10087e-06	3.57418e-05	up	64077	HDHD2B	HGNC:HGNC:30042|Ensembl:ENSG00000107902|HPRD:17274|Vega:OTTHUMG00000019214	phospholysine phosphohistidine inorganic pyrophosphate phosphatase	hsa00190(Oxidative phosphorylation)	GO:0005654(nucleoplasm)//GO:0005634(nucleus)//GO:0005737(cytoplasm)//GO:0005829(cytosol)	GO:0004427(inorganic diphosphatase activity)//GO:0000287(magnesium ion binding)//GO:0008969(phosphohistidine phosphatase activity)//GO:0042803(protein homodimerization activity)	GO:0044281(small molecule metabolic process)//GO:0055086(nucleobase-containing small molecule metabolic process)//GO:0006796(phosphate-containing compound metabolic process)//GO:0006144(purine nucleobase metabolic process)//GO:0006470(protein dephosphorylation)//GO:0009168(purine ribonucleoside monophosphate biosynthetic process)
chr7	35712810	35712888	diffreps_peak_370393	6.55684	78	NM_022373	HERPUD2	4.69172	2.77433e-07	1.18951e-05	up	64224	-	HGNC:HGNC:21915|Ensembl:ENSG00000122557|HPRD:07984|Vega:OTTHUMG00000128687	HERPUD family member 2		GO:0016021(integral component of membrane)		GO:0006986(response to unfolded protein)//GO:0007283(spermatogenesis)
chr18	2919921	2920200	diffreps_peak_184009	5.5038	279	NM_014646	LPIN2	4.68394	3.13475e-06	8.32743e-05	up	9663	-	MIM:605519|HGNC:HGNC:14450|Ensembl:ENSG00000101577|HPRD:16114|Vega:OTTHUMG00000131508	lipin 2	hsa00561(Glycerolipid metabolism)//hsa00564(Glycerophospholipid metabolism)//	GO:0005634(nucleus)//GO:0005789(endoplasmic reticulum membrane)//GO:0005829(cytosol)	GO:0008195(phosphatidate phosphatase activity)//GO:0003713(transcription coactivator activity)	GO:0044255(cellular lipid metabolic process)//GO:0006644(phospholipid metabolic process)//GO:0044281(small molecule metabolic process)//GO:0016311(dephosphorylation)//GO:0006351(transcription, DNA-templated)//GO:0019432(triglyceride biosynthetic process)//GO:0006656(phosphatidylcholine biosynthetic process)//GO:0046474(glycerophospholipid biosynthetic process)//GO:0006646(phosphatidylethanolamine…
chr1	11853963	11854120	diffreps_peak_2558	5.62868	157	NM_005957	MTHFR	4.68378	2.35135e-06	6.62363e-05	up	4524	-	MIM:607093|HGNC:HGNC:7436|Ensembl:ENSG00000177000|HPRD:06158|Vega:OTTHUMG00000002277	methylenetetrahydrofolate reductase (NAD(P)H)	hsa00670(One carbon pool by folate)//	GO:0043005(neuron projection)//GO:0005829(cytosol)	GO:0050661(NADP binding)//GO:0004489(methylenetetrahydrofolate reductase (NAD(P)H) activity)//GO:0050660(flavin adenine dinucleotide binding)//GO:0072341(modified amino acid binding)//GO:0032403(protein complex binding)	GO:0055114(oxidation-reduction process)//GO:0009086(methionine biosynthetic process)//GO:0033274(response to vitamin B2)//GO:0042493(response to drug)//GO:0070829(heterochromatin maintenance)//GO:0001666(response to hypoxia)//GO:0006555(methionine metabolic process)//GO:0031060(regulation of histone methylation)//GO:0046500(S-adenosylmethionine metabolic process)//GO:0008015(blood circulation)//G…
chr19	9800861	9801500	diffreps_peak_194726	6.48938	639	NM_001199814	ZNF812	4.68244	3.24054e-07	1.34687e-05	up
chr13	99445740	99445880	diffreps_peak_114191	5.73297	140	NM_015296	DOCK9	4.66408	1.84939e-06	5.43344e-05	up	23348	ZIZ1|ZIZIMIN1	MIM:607325|HGNC:HGNC:14132|Ensembl:ENSG00000088387|HPRD:09542|Vega:OTTHUMG00000017260	dedicator of cytokinesis 9		GO:0005622(intracellular)//GO:0016020(membrane)//GO:0012505(endomembrane system)//GO:0005829(cytosol)	GO:0005089(Rho guanyl-nucleotide exchange factor activity)//GO:0005515(protein binding)//GO:0005085(guanyl-nucleotide exchange factor activity)//GO:0017048(Rho GTPase binding)	GO:0007596(blood coagulation)//GO:0007264(small GTPase mediated signal transduction)//GO:0008150(biological_process)//GO:0043547(positive regulation of GTPase activity)
chr4	113578541	113578748	diffreps_peak_307836	5.24861	207	NM_015454	LARP7	4.65244	5.64139e-06	0.00013585	up	51574	ALAZS|HDCMA18P|PIP7S	MIM:612026|HGNC:HGNC:24912|Ensembl:ENSG00000174720|HPRD:17095|Vega:OTTHUMG00000132909	La ribonucleoprotein domain family member 7		GO:0030529(intracellular ribonucleoprotein complex)//GO:0005654(nucleoplasm)//GO:0005634(nucleus)//GO:0005794(Golgi apparatus)//GO:0005737(cytoplasm)	GO:0044822(poly(A) RNA binding)//GO:0000166(nucleotide binding)//GO:0005515(protein binding)//GO:0003723(RNA binding)	GO:0006396(RNA processing)
chr12	49579361	49579600	diffreps_peak_90672	5.8144	239	NM_006009	TUBA1A	4.6488	1.53322e-06	4.65416e-05	up	7846	B-ALPHA-1|LIS3|TUBA3	MIM:602529|HGNC:HGNC:20766|Ensembl:ENSG00000167552|HPRD:03959|Vega:OTTHUMG00000169511	tubulin alpha 1a	hsa04145(Phagosome)//hsa04210(Apoptosis)//hsa04540(Gap junction)//hsa05130(Pathogenic Escherichia coli infection)	GO:0043209(myelin sheath)//GO:0005881(cytoplasmic microtubule)//GO:0055037(recycling endosome)//GO:0005829(cytosol)//GO:0070062(extracellular exosome)//GO:0036464(cytoplasmic ribonucleoprotein granule)//GO:0005634(nucleus)//GO:0005874(microtubule)	GO:0019904(protein domain specific binding)//GO:0005200(structural constituent of cytoskeleton)//GO:0003924(GTPase activity)//GO:0005198(structural molecule activity)//GO:0005525(GTP binding)//GO:0005515(protein binding)	GO:0044267(cellular protein metabolic process)//GO:0008152(metabolic process)//GO:0051301(cell division)//GO:0007017(microtubule-based process)//GO:0006457(protein folding)//GO:0006996(organelle organization)//GO:0030705(cytoskeleton-dependent intracellular transport)//GO:0000278(mitotic cell cycle)//GO:0000086(G2/M transition of mitotic cell cycle)//GO:0051084('de novo' posttranslational protein…
chr19	55593821	55593970	diffreps_peak_207195	6.94425	149	NM_017729	EPS8L1	4.62868	1.13697e-07	5.96416e-06	up	54869	DRC3|EPS8R1|PP10566	MIM:614987|HGNC:HGNC:21295|Ensembl:ENSG00000131037|HPRD:13276|Vega:OTTHUMG00000180513	EPS8 like 1		GO:0043234(protein complex)//GO:0032587(ruffle membrane)//GO:0005737(cytoplasm)//GO:0070062(extracellular exosome)	GO:0003779(actin binding)//GO:0030676(Rac guanyl-nucleotide exchange factor activity)//GO:0016301(kinase activity)//GO:0005089(Rho guanyl-nucleotide exchange factor activity)//GO:0005515(protein binding)//GO:0042608(T cell receptor binding)	GO:0016310(phosphorylation)//GO:1900029(positive regulation of ruffle assembly)//GO:0007266(Rho protein signal transduction)//GO:0035023(regulation of Rho protein signal transduction)//GO:0043547(positive regulation of GTPase activity)
chr2	23919321	23919640	diffreps_peak_211229	6.54016	319	uc002reg.3	KLHL29	4.61794	2.88295e-07	1.22593e-05	up	114818	KBTBD9	HGNC:HGNC:29404|Ensembl:ENSG00000119771|Vega:OTTHUMG00000151899	kelch like family member 29		GO:0031463(Cul3-RING ubiquitin ligase complex)	GO:0004842(ubiquitin-protein transferase activity)	GO:0016567(protein ubiquitination)
chr15	39890761	39891121	diffreps_peak_133769	6.46418	360	NM_003246	THBS1	4.60366	3.43418e-07	1.41042e-05	up	7057	THBS|THBS-1|TSP|TSP-1|TSP1	MIM:188060|HGNC:HGNC:11785|HPRD:01765	thrombospondin 1	hsa04015(Rap1 signaling pathway)//hsa04115(p53 signaling pathway)//hsa04145(Phagosome)//hsa04151(PI3K-Akt signaling pathway)//hsa04350(TGF-beta signaling pathway)//hsa04510(Focal adhesion)//hsa04512(ECM-receptor interaction)//hsa05144(Malaria)//hsa05205(Proteoglycans in cancer)//hsa05206(MicroRNAs in cancer)//hsa05219(Bladder cancer)	GO:0016529(sarcoplasmic reticulum)//GO:0009897(external side of plasma membrane)//GO:0070062(extracellular exosome)//GO:0005576(extracellular region)//GO:0009986(cell surface)//GO:0031093(platelet alpha granule lumen)//GO:0005788(endoplasmic reticulum lumen)//GO:0005577(fibrinogen complex)//GO:0005783(endoplasmic reticulum)//GO:0031012(extracellular matrix)//GO:0031091(platelet alpha granule)//GO…	GO:0043236(laminin binding)//GO:0017134(fibroblast growth factor binding)//GO:0043394(proteoglycan binding)//GO:0008201(heparin binding)//GO:0001968(fibronectin binding)//GO:0030169(low-density lipoprotein particle binding)//GO:0042802(identical protein binding)//GO:0070051(fibrinogen binding)//GO:0001786(phosphatidylserine binding)//GO:0050431(transforming growth factor beta binding)//GO:0005178…	GO:0030168(platelet activation)//GO:0044267(cellular protein metabolic process)//GO:0010759(positive regulation of macrophage chemotaxis)//GO:0032026(response to magnesium ion)//GO:0043536(positive regulation of blood vessel endothelial cell migration)//GO:1902043(positive regulation of extrinsic apoptotic signaling pathway via death domain receptors)//GO:0040037(negative regulation of fibroblast…
chr7	143559508	143559606	diffreps_peak_388773	5.47275	98	NM_014719	TCAF1	4.58788	3.36707e-06	8.83419e-05	up	9747	FAM115A	MIM:616251|HGNC:HGNC:22201|Ensembl:ENSG00000198420|HPRD:13813|Vega:OTTHUMG00000157773	TRPM8 channel-associated factor 1		GO:0005886(plasma membrane)	GO:0005515(protein binding)//GO:0044325(ion channel binding)	GO:0006810(transport)//GO:0090314(positive regulation of protein targeting to membrane)//GO:1901529(positive regulation of anion channel activity)//GO:0030336(negative regulation of cell migration)
chr12	27577101	27577300	diffreps_peak_87181	5.88169	199	NM_020183	ARNTL2	4.58643	1.31315e-06	4.14206e-05	up	56938	BMAL2|CLIF|MOP9|PASD9|bHLHe6	MIM:614517|HGNC:HGNC:18984|Ensembl:ENSG00000029153|HPRD:16507|Vega:OTTHUMG00000169257	aryl hydrocarbon receptor nuclear translocator like 2		GO:0005730(nucleolus)//GO:0005667(transcription factor complex)//GO:0005634(nucleus)//GO:0005737(cytoplasm)	GO:0070888(E-box binding)//GO:0046983(protein dimerization activity)//GO:0000982(transcription factor activity, RNA polymerase II core promoter proximal region sequence-specific binding)//GO:0003700(transcription factor activity, sequence-specific DNA binding)	GO:0009649(entrainment of circadian clock)//GO:0006351(transcription, DNA-templated)//GO:0042753(positive regulation of circadian rhythm)//GO:0045944(positive regulation of transcription from RNA polymerase II promoter)//GO:0006357(regulation of transcription from RNA polymerase II promoter)//GO:0007623(circadian rhythm)//GO:0006355(regulation of transcription, DNA-templated)//GO:0045893(positive…
chr4	39123341	39123540	diffreps_peak_299831	5.52346	199	NM_015990	KLHL5	4.57021	2.99598e-06	8.06524e-05	up	51088	-	MIM:608064|HGNC:HGNC:6356|HPRD:10477	kelch like family member 5		GO:0005856(cytoskeleton)//GO:0005737(cytoplasm)//GO:0031463(Cul3-RING ubiquitin ligase complex)	GO:0003674(molecular_function)//GO:0003779(actin binding)//GO:0004842(ubiquitin-protein transferase activity)	GO:0016567(protein ubiquitination)//GO:0008150(biological_process)
chr11	67795441	67795820	diffreps_peak_71105	5.0639	379	NM_000694	ALDH3B1	4.56991	8.63173e-06	0.000192709	up	221	ALDH4|ALDH7	MIM:600466|HGNC:HGNC:410|Ensembl:ENSG00000006534|HPRD:02716|Vega:OTTHUMG00000154910	aldehyde dehydrogenase 3 family member B1	hsa00010(Glycolysis / Gluconeogenesis)//hsa00340(Histidine metabolism)//hsa00350(Tyrosine metabolism)//hsa00360(Phenylalanine metabolism)//hsa00410(beta-Alanine metabolism)//hsa00980(Metabolism of xenobiotics by cytochrome P450)//hsa00982(Drug metabolism - cytochrome P450)//	GO:0005886(plasma membrane)//GO:0070062(extracellular exosome)//GO:0031982(vesicle)//GO:0005737(cytoplasm)//GO:0005829(cytosol)	GO:0004028(3-chloroallyl aldehyde dehydrogenase activity)//GO:0016491(oxidoreductase activity)//GO:0004029(aldehyde dehydrogenase (NAD) activity)//GO:0004030(aldehyde dehydrogenase [NAD(P)+] activity)//GO:0005515(protein binding)//GO:0016620(oxidoreductase activity, acting on the aldehyde or oxo group of donors, NAD or NADP as acceptor)	GO:0055114(oxidation-reduction process)//GO:0030148(sphingolipid biosynthetic process)//GO:0044281(small molecule metabolic process)//GO:0046185(aldehyde catabolic process)//GO:0006066(alcohol metabolic process)//GO:0034599(cellular response to oxidative stress)//GO:0006629(lipid metabolic process)//GO:0006665(sphingolipid metabolic process)//GO:0006068(ethanol catabolic process)
chr19	11231045	11231198	diffreps_peak_195280	6.79631	153	NM_000527	LDLR	4.54009	1.59841e-07	7.73826e-06	up	3949	FH|FHC|LDLCQ2	MIM:606945|HGNC:HGNC:6547|Ensembl:ENSG00000130164|HPRD:06091|Vega:OTTHUMG00000171935	low density lipoprotein receptor	hsa04144(Endocytosis)//hsa04913(Ovarian steroidogenesis)//	GO:0005886(plasma membrane)//GO:0005887(integral component of plasma membrane)//GO:0045177(apical part of cell)//GO:0043235(receptor complex)//GO:0009986(cell surface)//GO:0034362(low-density lipoprotein particle)//GO:0009897(external side of plasma membrane)//GO:0016020(membrane)//GO:1990666(PCSK9-LDLR complex)//GO:0005794(Golgi apparatus)//GO:0016021(integral component of membrane)//GO:0005770(…	GO:0002020(protease binding)//GO:0005041(low-density lipoprotein receptor activity)//GO:0030229(very-low-density lipoprotein particle receptor activity)//GO:0001618(virus receptor activity)//GO:0030169(low-density lipoprotein particle binding)//GO:0042802(identical protein binding)//GO:0032050(clathrin heavy chain binding)//GO:0004872(receptor activity)//GO:0005515(protein binding)//GO:0001948(gl…	GO:0006897(endocytosis)//GO:0010899(regulation of phosphatidylcholine catabolic process)//GO:0042157(lipoprotein metabolic process)//GO:0044281(small molecule metabolic process)//GO:0006898(receptor-mediated endocytosis)//GO:0006775(fat-soluble vitamin metabolic process)//GO:0015914(phospholipid transport)//GO:2000188(regulation of cholesterol homeostasis)//GO:0030301(cholesterol transport)//GO:0…
chr19	11241956	11242500	diffreps_peak_195286	5.4345	544	NM_000527	LDLR	4.53442	3.67706e-06	9.52076e-05	up	3949	FH|FHC|LDLCQ2	MIM:606945|HGNC:HGNC:6547|Ensembl:ENSG00000130164|HPRD:06091|Vega:OTTHUMG00000171935	low density lipoprotein receptor	hsa04144(Endocytosis)//hsa04913(Ovarian steroidogenesis)//	GO:0005886(plasma membrane)//GO:0005887(integral component of plasma membrane)//GO:0045177(apical part of cell)//GO:0043235(receptor complex)//GO:0009986(cell surface)//GO:0034362(low-density lipoprotein particle)//GO:0009897(external side of plasma membrane)//GO:0016020(membrane)//GO:1990666(PCSK9-LDLR complex)//GO:0005794(Golgi apparatus)//GO:0016021(integral component of membrane)//GO:0005770(…	GO:0002020(protease binding)//GO:0005041(low-density lipoprotein receptor activity)//GO:0030229(very-low-density lipoprotein particle receptor activity)//GO:0001618(virus receptor activity)//GO:0030169(low-density lipoprotein particle binding)//GO:0042802(identical protein binding)//GO:0032050(clathrin heavy chain binding)//GO:0004872(receptor activity)//GO:0005515(protein binding)//GO:0001948(gl…	GO:0006897(endocytosis)//GO:0010899(regulation of phosphatidylcholine catabolic process)//GO:0042157(lipoprotein metabolic process)//GO:0044281(small molecule metabolic process)//GO:0006898(receptor-mediated endocytosis)//GO:0006775(fat-soluble vitamin metabolic process)//GO:0015914(phospholipid transport)//GO:2000188(regulation of cholesterol homeostasis)//GO:0030301(cholesterol transport)//GO:0…
chr7	80371853	80371900	diffreps_peak_377513	6.85961	47	NM_006379	SEMA3C	4.52654	1.38162e-07	6.93138e-06	up	10512	SEMAE|SemE	MIM:602645|HGNC:HGNC:10725|Ensembl:ENSG00000075223|HPRD:04034|Vega:OTTHUMG00000023447	semaphorin 3C	hsa04360(Axon guidance)	GO:0070062(extracellular exosome)//GO:0005615(extracellular space)	GO:0038191(neuropilin binding)//GO:0045499(chemorepellent activity)//GO:0030215(semaphorin receptor binding)	GO:0007411(axon guidance)//GO:0003151(outflow tract morphogenesis)//GO:0071526(semaphorin-plexin signaling pathway)//GO:0060666(dichotomous subdivision of terminal units involved in salivary gland branching)//GO:0021915(neural tube development)//GO:0009791(post-embryonic development)//GO:0048843(negative regulation of axon extension involved in axon guidance)//GO:0001756(somitogenesis)//GO:000321…
chr12	49724381	49724760	diffreps_peak_90702	6.43499	379	ENST00000551245	TROAP	4.48446	3.67293e-07	1.48124e-05	up	10024	TASTIN	MIM:603872|HGNC:HGNC:12327|Ensembl:ENSG00000135451|HPRD:04849|Vega:OTTHUMG00000169486	trophinin associated protein		GO:0005737(cytoplasm)	GO:0005515(protein binding)	GO:0007155(cell adhesion)
chr5	176853496	176853620	diffreps_peak_336886	8.57878	124	ENST00000511244	GRK6	4.4701	2.63766e-09	6.7074e-07	up	2870	GPRK6	MIM:600869|HGNC:HGNC:4545|Ensembl:ENSG00000198055|HPRD:02925|Vega:OTTHUMG00000163401	G protein-coupled receptor kinase 6	hsa04062(Chemokine signaling pathway)//hsa04144(Endocytosis)//hsa05032(Morphine addiction)	GO:0016020(membrane)//GO:0005886(plasma membrane)//GO:0005829(cytosol)	GO:0004703(G-protein coupled receptor kinase activity)//GO:0005524(ATP binding)//GO:0005515(protein binding)//GO:0047696(beta-adrenergic receptor kinase activity)	GO:0008277(regulation of G-protein coupled receptor protein signaling pathway)//GO:0016055(Wnt signaling pathway)//GO:0010360(negative regulation of anion channel activity)//GO:0002029(desensitization of G-protein coupled receptor protein signaling pathway)//GO:0006468(protein phosphorylation)//GO:0007165(signal transduction)
chr12	94700021	94700480	diffreps_peak_98698	5.66683	459	NM_005761	PLXNC1	4.46904	2.15365e-06	6.14879e-05	up	10154	CD232|PLXN-C1|VESPR	MIM:604259|HGNC:HGNC:9106|Ensembl:ENSG00000136040|HPRD:05036|Vega:OTTHUMG00000170235	plexin C1	hsa04360(Axon guidance)	GO:0016020(membrane)//GO:0005886(plasma membrane)//GO:0005887(integral component of plasma membrane)//GO:0002116(semaphorin receptor complex)	GO:0005102(receptor binding)//GO:0005515(protein binding)//GO:0017154(semaphorin receptor activity)	GO:0021785(branchiomotor neuron axon guidance)//GO:0007411(axon guidance)//GO:0071526(semaphorin-plexin signaling pathway)//GO:1902287(semaphorin-plexin signaling pathway involved in axon guidance)//GO:0007155(cell adhesion)//GO:0030334(regulation of cell migration)//GO:0048841(regulation of axon extension involved in axon guidance)
chrX	49092141	49092146	diffreps_peak_434790	5.22644	5	NM_014008	CCDC22	4.46095	5.93688e-06	0.000141841	up	28952	CXorf37|JM1|RTSC2	MIM:300859|HGNC:HGNC:28909|Ensembl:ENSG00000101997|HPRD:06594|Vega:OTTHUMG00000024141	coiled-coil domain containing 22		GO:0005768(endosome)//GO:0005575(cellular_component)	GO:0005515(protein binding)//GO:0097602(cullin family protein binding)	GO:0043123(positive regulation of I-kappaB kinase/NF-kappaB signaling)//GO:2000060(positive regulation of protein ubiquitination involved in ubiquitin-dependent protein catabolic process)//GO:0006878(cellular copper ion homeostasis)//GO:0006893(Golgi to plasma membrane transport)//GO:0007253(cytoplasmic sequestering of NF-kappaB)//GO:0043124(negative regulation of I-kappaB kinase/NF-kappaB signal…
chrX	153170985	153171400	diffreps_peak_445384	6.59212	415	NM_000054	AVPR2	4.45498	2.55789e-07	1.11311e-05	up	554	ADHR|DI1|DIR|DIR3|NDI|V2R	MIM:300538|HGNC:HGNC:897|Ensembl:ENSG00000126895|HPRD:02368|Vega:OTTHUMG00000024227	arginine vasopressin receptor 2		GO:0005768(endosome)//GO:0016021(integral component of membrane)//GO:0005887(integral component of plasma membrane)//GO:0005794(Golgi apparatus)//GO:0005886(plasma membrane)//GO:0005783(endoplasmic reticulum)	GO:0005000(vasopressin receptor activity)//GO:0042277(peptide binding)//GO:0005515(protein binding)	GO:0007249(I-kappaB kinase/NF-kappaB signaling)//GO:1901652(response to peptide)//GO:0045907(positive regulation of vasoconstriction)//GO:0003091(renal water homeostasis)//GO:0007599(hemostasis)//GO:0003084(positive regulation of systemic arterial blood pressure)//GO:0032609(interferon-gamma production)//GO:0010628(positive regulation of gene expression)//GO:0055085(transmembrane transport)//GO:0…
chr13	28868341	28868560	diffreps_peak_106946	7.879	219	NM_175854	PAN3	4.45396	1.32131e-08	1.40152e-06	up	255967	-	HGNC:HGNC:29991|Ensembl:ENSG00000152520|HPRD:17818|Vega:OTTHUMG00000016645	PAN3 poly(A) specific ribonuclease subunit	hsa03018(RNA degradation)	GO:0000932(cytoplasmic mRNA processing body)//GO:0031251(PAN complex)//GO:0005829(cytosol)	GO:0004672(protein kinase activity)//GO:0004535(poly(A)-specific ribonuclease activity)//GO:0005524(ATP binding)//GO:0044822(poly(A) RNA binding)//GO:0046872(metal ion binding)//GO:0005515(protein binding)	GO:0000290(deadenylation-dependent decapping of nuclear-transcribed mRNA)//GO:0006468(protein phosphorylation)//GO:0010467(gene expression)//GO:0000288(nuclear-transcribed mRNA catabolic process, deadenylation-dependent decay)//GO:0006605(protein targeting)//GO:0000289(nuclear-transcribed mRNA poly(A) tail shortening)//GO:0006397(mRNA processing)//GO:0090503(RNA phosphodiester bond hydrolysis, ex…
chr12	53448061	53448225	diffreps_peak_91822	5.40192	164	NM_015319	TNS2	4.4409	3.96351e-06	0.000101312	up	23371	C1-TEN|C1TEN|TENC1	MIM:607717|HGNC:HGNC:19737|Ensembl:ENSG00000111077|HPRD:16256|Vega:OTTHUMG00000169730	tensin 2		GO:0005622(intracellular)//GO:0005886(plasma membrane)//GO:0005925(focal adhesion)	GO:0019900(kinase binding)//GO:0046872(metal ion binding)//GO:0005515(protein binding)//GO:0004721(phosphoprotein phosphatase activity)	GO:0014850(response to muscle activity)//GO:0035264(multicellular organism growth)//GO:0019725(cellular homeostasis)//GO:0032963(collagen metabolic process)//GO:0008285(negative regulation of cell proliferation)//GO:0001822(kidney development)//GO:0035556(intracellular signal transduction)//GO:0006470(protein dephosphorylation)//GO:0048871(multicellular organismal homeostasis)
chr1	115828821	115829240	diffreps_peak_21363	6.41052	419	NM_002506	NGF	4.44006	3.88584e-07	1.55233e-05	up	4803	Beta-NGF|HSAN5|NGFB	MIM:162030|HGNC:HGNC:7808|Ensembl:ENSG00000134259|HPRD:08874|Vega:OTTHUMG00000011880	nerve growth factor (beta polypeptide)	hsa04010(MAPK signaling pathway)//hsa04014(Ras signaling pathway)//hsa04015(Rap1 signaling pathway)//hsa04151(PI3K-Akt signaling pathway)//hsa04210(Apoptosis)//hsa04722(Neurotrophin signaling pathway)//hsa04750(Inflammatory mediator regulation of TRP channels)	GO:0005768(endosome)//GO:0005576(extracellular region)//GO:0016023(cytoplasmic, membrane-bounded vesicle)//GO:0005796(Golgi lumen)	GO:0005163(nerve growth factor receptor binding)//GO:0008191(metalloendopeptidase inhibitor activity)//GO:0008083(growth factor activity)//GO:0005515(protein binding)//GO:0005057(receptor signaling protein activity)	GO:0007169(transmembrane receptor protein tyrosine kinase signaling pathway)//GO:0046928(regulation of neurotransmitter secretion)//GO:0032455(nerve growth factor processing)//GO:0043281(regulation of cysteine-type endopeptidase activity involved in apoptotic process)//GO:0097190(apoptotic signaling pathway)//GO:0048011(neurotrophin TRK receptor signaling pathway)//GO:0043066(negative regulation …
chr1	9323567	9324160	diffreps_peak_2077	6.27745	593	NM_004285	H6PD	4.43805	5.27902e-07	1.98215e-05	up	9563	CORTRD1|G6PDH|GDH	MIM:138090|HGNC:HGNC:4795|Ensembl:ENSG00000049239|HPRD:00681|Vega:OTTHUMG00000001768	hexose-6-phosphate dehydrogenase (glucose 1-dehydrogenase)	hsa00030(Pentose phosphate pathway)//	GO:0005788(endoplasmic reticulum lumen)//GO:0005739(mitochondrion)	GO:0017057(6-phosphogluconolactonase activity)//GO:0004345(glucose-6-phosphate dehydrogenase activity)//GO:0030246(carbohydrate binding)//GO:0047936(glucose 1-dehydrogenase [NAD(P)] activity)//GO:0050661(NADP binding)	GO:0055114(oxidation-reduction process)//GO:0006098(pentose-phosphate shunt)//GO:0097305(response to alcohol)//GO:0006006(glucose metabolic process)
chrX	153688641	153689117	diffreps_peak_445601	6.41358	476	ENST00000369682	PLXNA3	4.43727	3.85853e-07	1.54327e-05	up	55558	6.3|HSSEXGENE|PLXN3|PLXN4|XAP-6	MIM:300022|HGNC:HGNC:9101|HPRD:02062	plexin A3	hsa04360(Axon guidance)	GO:0005886(plasma membrane)//GO:0005887(integral component of plasma membrane)//GO:0016020(membrane)//GO:0002116(semaphorin receptor complex)//GO:0043231(intracellular membrane-bounded organelle)//GO:0030054(cell junction)//GO:0005634(nucleus)	GO:0005515(protein binding)//GO:0017154(semaphorin receptor activity)//GO:0004888(transmembrane signaling receptor activity)	GO:0021785(branchiomotor neuron axon guidance)//GO:0007411(axon guidance)//GO:0071526(semaphorin-plexin signaling pathway)//GO:1902287(semaphorin-plexin signaling pathway involved in axon guidance)//GO:0051495(positive regulation of cytoskeleton organization)//GO:0048843(negative regulation of axon extension involved in axon guidance)//GO:0050919(negative chemotaxis)//GO:0021766(hippocampus devel…
chr16	31214461	31214773	diffreps_peak_154820	5.92249	312	ENST00000561916	C16orf98	4.43602	1.19539e-06	3.8243e-05	up
chr11	48158554	48158833	diffreps_peak_67863	7.32796	279	NM_002843	PTPRJ	4.43229	4.69932e-08	3.13099e-06	up	5795	CD148|DEP1|HPTPeta|R-PTP-ETA|SCC1	MIM:600925|HGNC:HGNC:9673|Ensembl:ENSG00000149177|HPRD:02955|Vega:OTTHUMG00000166573	protein tyrosine phosphatase, receptor type J	hsa04520(Adherens junction)	GO:0001772(immunological synapse)//GO:0016021(integral component of membrane)//GO:0005887(integral component of plasma membrane)//GO:0009986(cell surface)//GO:0005886(plasma membrane)//GO:0070062(extracellular exosome)//GO:0032587(ruffle membrane)//GO:0005911(cell-cell junction)	GO:0051019(mitogen-activated protein kinase binding)//GO:0008013(beta-catenin binding)//GO:0019901(protein kinase binding)//GO:0005161(platelet-derived growth factor receptor binding)//GO:0070097(delta-catenin binding)//GO:0045295(gamma-catenin binding)//GO:0016791(phosphatase activity)//GO:0005515(protein binding)//GO:0004725(protein tyrosine phosphatase activity)	GO:0043116(negative regulation of vascular permeability)//GO:0048008(platelet-derived growth factor receptor signaling pathway)//GO:0030155(regulation of cell adhesion)//GO:0030336(negative regulation of cell migration)//GO:0010642(negative regulation of platelet-derived growth factor receptor signaling pathway)//GO:0060242(contact inhibition)//GO:0042059(negative regulation of epidermal growth f…
chr2	131220388	131220900	diffreps_peak_228380	6.54059	512	NM_001277406	POTEI	4.41486	2.88014e-07	1.22516e-05	up	653269	POTE2beta	HGNC:HGNC:37093	POTE ankyrin domain family member I		GO:0070062(extracellular exosome)//GO:0005615(extracellular space)	GO:0003674(molecular_function)	GO:0001895(retina homeostasis)
chr12	21196267	21196480	diffreps_peak_86356	6.48831	213	NM_001009562	SLCO1B7	4.4015	3.24858e-07	1.34952e-05	up	338821	LST-3|LST-3TM12|LST3|SLC21A21	HGNC:HGNC:32934|Ensembl:ENSG00000205754|HPRD:17455|Vega:OTTHUMG00000169045	solute carrier organic anion transporter family member 1B7 (putative)	hsa04976(Bile secretion)	GO:0005886(plasma membrane)//GO:0016021(integral component of membrane)	GO:0005215(transporter activity)	GO:0006810(transport)
chr16	84693521	84693523	diffreps_peak_161571	9.23257	2	NM_024731	KLHL36	4.39783	5.85372e-10	4.40013e-07	up	79786	C16orf44	HGNC:HGNC:17844|HPRD:12675	kelch like family member 36		GO:0031463(Cul3-RING ubiquitin ligase complex)	GO:0004842(ubiquitin-protein transferase activity)	GO:0016567(protein ubiquitination)
chr16	8875106	8875160	diffreps_peak_150191	6.01355	54	ENST00000569156	ABAT	4.39191	9.69277e-07	3.21461e-05	up	18	GABA-AT|GABAT|NPD009	MIM:137150|HGNC:HGNC:23|Ensembl:ENSG00000183044|HPRD:00661|Vega:OTTHUMG00000048201	4-aminobutyrate aminotransferase	hsa00250(Alanine, aspartate and glutamate metabolism)//hsa00280(Valine, leucine and isoleucine degradation)//hsa00410(beta-Alanine metabolism)//hsa00640(Propanoate metabolism)//hsa00650(Butanoate metabolism)//	GO:0043005(neuron projection)//GO:0005739(mitochondrion)//GO:0005759(mitochondrial matrix)//GO:0032144(4-aminobutyrate transaminase complex)//GO:0070062(extracellular exosome)	GO:0047298((S)-3-amino-2-methylpropionate transaminase activity)//GO:0042803(protein homodimerization activity)//GO:0030170(pyridoxal phosphate binding)//GO:0032145(succinate-semialdehyde dehydrogenase binding)//GO:0003867(4-aminobutyrate transaminase activity)//GO:0008483(transaminase activity)//GO:0046872(metal ion binding)//GO:0051536(iron-sulfur cluster binding)	GO:0048148(behavioral response to cocaine)//GO:0008152(metabolic process)//GO:0031652(positive regulation of heat generation)//GO:0032024(positive regulation of insulin secretion)//GO:0070474(positive regulation of uterine smooth muscle contraction)//GO:0007269(neurotransmitter secretion)//GO:0014053(negative regulation of gamma-aminobutyric acid secretion)//GO:0007268(synaptic transmission)//GO:…
chr5	172195521	172196120	diffreps_peak_335940	6.90766	599	NM_004417	DUSP1	4.38609	1.23692e-07	6.3546e-06	up	1843	CL100|HVH1|MKP-1|MKP1|PTPN10	MIM:600714|HGNC:HGNC:3064|Ensembl:ENSG00000120129|HPRD:02835|Vega:OTTHUMG00000130523	dual specificity phosphatase 1	hsa04010(MAPK signaling pathway)//hsa04726(Serotonergic synapse)	GO:0005634(nucleus)//GO:0005737(cytoplasm)	GO:0008330(protein tyrosine/threonine phosphatase activity)//GO:0017017(MAP kinase tyrosine/serine/threonine phosphatase activity)//GO:0004726(non-membrane spanning protein tyrosine phosphatase activity)//GO:0005515(protein binding)//GO:0019838(growth factor binding)	GO:0051447(negative regulation of meiotic cell cycle)//GO:0006979(response to oxidative stress)//GO:0043407(negative regulation of MAP kinase activity)//GO:0000188(inactivation of MAPK activity)//GO:0043409(negative regulation of MAPK cascade)//GO:0043066(negative regulation of apoptotic process)//GO:0051384(response to glucocorticoid)//GO:0032526(response to retinoic acid)//GO:0043065(positive r…
chr17	39775691	39775800	diffreps_peak_173223	7.37741	109	NM_000422	KRT17	4.37544	4.19359e-08	2.88128e-06	up	3872	39.1|CK-17|K17|PC|PC2|PCHC1	MIM:148069|HGNC:HGNC:6427|Ensembl:ENSG00000128422|HPRD:01019|Vega:OTTHUMG00000133505	keratin 17, type I		GO:0005882(intermediate filament)//GO:0070062(extracellular exosome)//GO:0071944(cell periphery)//GO:0005737(cytoplasm)	GO:0042289(MHC class II protein binding)//GO:0005198(structural molecule activity)//GO:0005515(protein binding)//GO:0032395(MHC class II receptor activity)//GO:0005200(structural constituent of cytoskeleton)	GO:0045109(intermediate filament organization)//GO:0031424(keratinization)//GO:0030307(positive regulation of cell growth)//GO:0031069(hair follicle morphogenesis)//GO:0045727(positive regulation of translation)//GO:0051798(positive regulation of hair follicle development)//GO:0008544(epidermis development)//GO:0007165(signal transduction)
chr19	13942321	13942620	diffreps_peak_196249	6.66431	299	NM_023072	ZSWIM4	4.37238	2.16617e-07	9.74549e-06	up	65249	-	HGNC:HGNC:25704|Ensembl:ENSG00000132003|HPRD:15904|Vega:OTTHUMG00000181752	zinc finger SWIM-type containing 4			GO:0008270(zinc ion binding)
chr16	27710861	27710920	diffreps_peak_153298	7.08916	59	NM_015202	KIAA0556	4.35816	8.14402e-08	4.663e-06	up	23247	JBTS26	MIM:616650|HGNC:HGNC:29068|Ensembl:ENSG00000047578|HPRD:13806|Vega:OTTHUMG00000176780	KIAA0556		GO:0005654(nucleoplasm)//GO:0005886(plasma membrane)//GO:0005634(nucleus)//GO:0005615(extracellular space)
chr8	38250059	38250620	diffreps_peak_395816	6.78505	561	NM_001286821	LETM2	4.33494	1.64039e-07	7.89506e-06	up	137994	-	HGNC:HGNC:14648|Ensembl:ENSG00000165046|HPRD:08060|Vega:OTTHUMG00000165059	leucine zipper-EF-hand containing transmembrane protein 2		GO:0005743(mitochondrial inner membrane)//GO:0016021(integral component of membrane)
chr12	6728521	6728880	diffreps_peak_83172	7.9504	359	NM_020400	LPAR5	4.33132	1.12098e-08	1.28993e-06	up	57121	GPR92|GPR93|KPG_010|LPA5	MIM:606926|HGNC:HGNC:13307|Ensembl:ENSG00000184574|HPRD:09495|Vega:OTTHUMG00000168713	lysophosphatidic acid receptor 5	hsa04015(Rap1 signaling pathway)//	GO:0005886(plasma membrane)//GO:0005575(cellular_component)//GO:0016021(integral component of membrane)	GO:0003674(molecular_function)//GO:0004930(G-protein coupled receptor activity)	GO:0007186(G-protein coupled receptor signaling pathway)//GO:0008150(biological_process)
chr10	64575620	64575920	diffreps_peak_48645	12.1691	300	NM_000399	EGR2	4.32749	6.77475e-13	1.26212e-08	up	1959	AT591|CMT1D|CMT4E|KROX20	MIM:129010|HGNC:HGNC:3239|Ensembl:ENSG00000122877|HPRD:00551|Vega:OTTHUMG00000018308	early growth response 2	hsa05161(Hepatitis B)//hsa05166(HTLV-I infection)//hsa05203(Viral carcinogenesis)	GO:0005634(nucleus)//GO:0005737(cytoplasm)	GO:0000978(RNA polymerase II core promoter proximal region sequence-specific DNA binding)//GO:0031625(ubiquitin protein ligase binding)//GO:0001102(RNA polymerase II activating transcription factor binding)//GO:0003700(transcription factor activity, sequence-specific DNA binding)//GO:0003682(chromatin binding)//GO:0044212(transcription regulatory region DNA binding)//GO:0016874(ligase activity)//…	GO:0042552(myelination)//GO:0032868(response to insulin)//GO:0045444(fat cell differentiation)//GO:0045893(positive regulation of transcription, DNA-templated)//GO:0030278(regulation of ossification)//GO:0071310(cellular response to organic substance)//GO:0006366(transcription from RNA polymerase II promoter)//GO:0021612(facial nerve structural organization)//GO:0006611(protein export from nucleu…
chr2	23920361	23920580	diffreps_peak_211231	7.12462	219	uc002reg.3	KLHL29	4.32369	7.50554e-08	4.38863e-06	up	114818	KBTBD9	HGNC:HGNC:29404|Ensembl:ENSG00000119771|Vega:OTTHUMG00000151899	kelch like family member 29		GO:0031463(Cul3-RING ubiquitin ligase complex)	GO:0004842(ubiquitin-protein transferase activity)	GO:0016567(protein ubiquitination)
chr11	93435961	93436085	diffreps_peak_75907	5.22499	124	NM_033395	CEP295	4.31692	5.95674e-06	0.000142249	up	85459	KIAA1731	HGNC:HGNC:29366|Ensembl:ENSG00000166004|Vega:OTTHUMG00000167449	centrosomal protein 295kDa		GO:0005813(centrosome)//GO:0005814(centriole)//GO:0005856(cytoskeleton)//GO:0005737(cytoplasm)		GO:1902117(positive regulation of organelle assembly)
chr19	54694118	54694300	diffreps_peak_206959	6.9457	182	NM_024075	TSEN34	4.31408	1.13318e-07	5.94762e-06	up	79042	LENG5|PCH2C|SEN34|SEN34L	MIM:608754|HGNC:HGNC:15506|Ensembl:ENSG00000170892|HPRD:10038|Vega:OTTHUMG00000066515	tRNA splicing endonuclease subunit 34		GO:0000214(tRNA-intron endonuclease complex)//GO:0005654(nucleoplasm)//GO:0005634(nucleus)//GO:0005730(nucleolus)	GO:0016829(lyase activity)//GO:0003676(nucleic acid binding)//GO:0000213(tRNA-intron endonuclease activity)	GO:0000379(tRNA-type intron splice site recognition and cleavage)//GO:0090502(RNA phosphodiester bond hydrolysis, endonucleolytic)//GO:0090501(RNA phosphodiester bond hydrolysis)//GO:0010467(gene expression)//GO:0006397(mRNA processing)//GO:0008033(tRNA processing)
chr14	94512061	94512520	diffreps_peak_128924	6.97531	459	NM_023112	OTUB2	4.31334	1.05851e-07	5.64285e-06	up	78990	C14orf137|OTB2|OTU2	MIM:608338|HGNC:HGNC:20351|Ensembl:ENSG00000089723|HPRD:07620|Vega:OTTHUMG00000171300	OTU deubiquitinase, ubiquitin aldehyde binding 2		GO:0005634(nucleus)	GO:0043130(ubiquitin binding)//GO:0005515(protein binding)//GO:0004843(thiol-dependent ubiquitin-specific protease activity)//GO:0019784(NEDD8-specific protease activity)	GO:0071108(protein K48-linked deubiquitination)//GO:0016579(protein deubiquitination)//GO:0035871(protein K11-linked deubiquitination)//GO:0070536(protein K63-linked deubiquitination)
chr22	38227401	38227780	diffreps_peak_264193	8.1607	379	NM_138797	ANKRD54	4.29845	6.90709e-09	1.0204e-06	up	129138	LIAR	MIM:613383|HGNC:HGNC:25185|Ensembl:ENSG00000100124|HPRD:14042|Vega:OTTHUMG00000150663	ankyrin repeat domain 54		GO:0030496(midbody)//GO:0005634(nucleus)//GO:0005737(cytoplasm)	GO:0005515(protein binding)//GO:0032403(protein complex binding)//GO:0019887(protein kinase regulator activity)	GO:0045859(regulation of protein kinase activity)//GO:0006913(nucleocytoplasmic transport)//GO:1902531(regulation of intracellular signal transduction)//GO:0045648(positive regulation of erythrocyte differentiation)
chr2	112526141	112526400	diffreps_peak_226331	6.78099	259	NM_022662	ANAPC1	4.28962	1.65583e-07	7.95786e-06	up	64682	APC1|MCPR|TSG24	MIM:608473|HGNC:HGNC:19988|Ensembl:ENSG00000153107|HPRD:09769|Vega:OTTHUMG00000131277	anaphase promoting complex subunit 1	hsa04110(Cell cycle)//hsa04114(Oocyte meiosis)//hsa04120(Ubiquitin mediated proteolysis)//hsa04914(Progesterone-mediated oocyte maturation)//hsa05166(HTLV-I infection)	GO:0005654(nucleoplasm)//GO:0005680(anaphase-promoting complex)//GO:0005829(cytosol)		GO:0051439(regulation of ubiquitin-protein ligase activity involved in mitotic cell cycle)//GO:0007067(mitotic nuclear division)//GO:0051437(positive regulation of ubiquitin-protein ligase activity involved in regulation of mitotic cell cycle transition)//GO:0051301(cell division)//GO:0000278(mitotic cell cycle)//GO:0007094(mitotic spindle assembly checkpoint)//GO:0070979(protein K11-linked ubiqu…
chr14	70990161	70990440	diffreps_peak_125207	5.7481	279	NM_003814	ADAM20	4.28522	1.78607e-06	5.27336e-05	up	8748	-	MIM:603712|HGNC:HGNC:199|Ensembl:ENSG00000134007|HPRD:04754|Vega:OTTHUMG00000167548	ADAM metallopeptidase domain 20		GO:0005886(plasma membrane)//GO:0016021(integral component of membrane)	GO:0008237(metallopeptidase activity)//GO:0008270(zinc ion binding)//GO:0004222(metalloendopeptidase activity)	GO:0006508(proteolysis)//GO:0007339(binding of sperm to zona pellucida)//GO:0032504(multicellular organism reproduction)//GO:0007338(single fertilization)
chr22	24939809	24939940	diffreps_peak_261700	9.34972	131	NM_031444	GUCD1	4.27213	4.46971e-10	3.69262e-07	up	83606	C22orf13|LLN4	HGNC:HGNC:14237|Ensembl:ENSG00000138867|HPRD:12796|Vega:OTTHUMG00000150728	guanylyl cyclase domain containing 1			GO:0005515(protein binding)
chr16	337439	337660	diffreps_peak_147006	8.79152	221	NM_003502	AXIN1	4.26624	1.61613e-09	6.7074e-07	up	8312	AXIN|PPP1R49	MIM:603816|HGNC:HGNC:903|Ensembl:ENSG00000103126|HPRD:04819|Vega:OTTHUMG00000064930	axin 1	hsa04310(Wnt signaling pathway)//hsa04390(Hippo signaling pathway)//hsa04550(Signaling pathways regulating pluripotency of stem cells)//hsa05200(Pathways in cancer)//hsa05210(Colorectal cancer)//hsa05213(Endometrial cancer)//hsa05217(Basal cell carcinoma)	GO:0016328(lateral plasma membrane)//GO:0005881(cytoplasmic microtubule)//GO:0005938(cell cortex)//GO:0030877(beta-catenin destruction complex)//GO:0071944(cell periphery)//GO:0048471(perinuclear region of cytoplasm)//GO:0005829(cytosol)//GO:0014069(postsynaptic density)//GO:0016023(cytoplasmic, membrane-bounded vesicle)//GO:0031410(cytoplasmic vesicle)//GO:0005634(nucleus)//GO:0005737(cytoplasm)	GO:0070016(armadillo repeat domain binding)//GO:0031625(ubiquitin protein ligase binding)//GO:0008013(beta-catenin binding)//GO:0019901(protein kinase binding)//GO:0004871(signal transducer activity)//GO:0019899(enzyme binding)//GO:0042803(protein homodimerization activity)//GO:0042802(identical protein binding)//GO:0070412(R-SMAD binding)//GO:0070411(I-SMAD binding)//GO:0005096(GTPase activator …	GO:0051260(protein homooligomerization)//GO:0007257(activation of JUN kinase activity)//GO:0060272(embryonic skeletal joint morphogenesis)//GO:0045732(positive regulation of protein catabolic process)//GO:0090244(Wnt signaling pathway involved in somitogenesis)//GO:0007605(sensory perception of sound)//GO:0051248(negative regulation of protein metabolic process)//GO:0060823(canonical Wnt signalin…
chr5	134669447	134669700	diffreps_peak_331297	6.06946	253	NM_001277348	C5orf66	4.25538	8.52197e-07	2.88739e-05	up	100996485	-	HGNC:HGNC:48332	chromosome 5 open reading frame 66
chr3	128199321	128199840	diffreps_peak_284998	6.2403	519	NM_032638	GATA2	4.2461	5.75037e-07	2.10651e-05	up	2624	DCML|IMD21|MONOMAC|NFE1B	MIM:137295|HGNC:HGNC:4171|Ensembl:ENSG00000179348|HPRD:00673|Vega:OTTHUMG00000159689	GATA binding protein 2		GO:0005654(nucleoplasm)//GO:0005667(transcription factor complex)//GO:0005634(nucleus)//GO:0042629(mast cell granule)//GO:0005829(cytosol)	GO:0008270(zinc ion binding)//GO:0003700(transcription factor activity, sequence-specific DNA binding)//GO:0005515(protein binding)//GO:0000979(RNA polymerase II core promoter sequence-specific DNA binding)//GO:0003682(chromatin binding)//GO:0000977(RNA polymerase II regulatory region sequence-specific DNA binding)//GO:0001085(RNA polymerase II transcription factor binding)//GO:0008134(transcript…	GO:0045650(negative regulation of macrophage differentiation)//GO:0097154(GABAergic neuron differentiation)//GO:0045654(positive regulation of megakaryocyte differentiation)//GO:0070345(negative regulation of fat cell proliferation)//GO:2000977(regulation of forebrain neuron differentiation)//GO:0007204(positive regulation of cytosolic calcium ion concentration)//GO:0030097(hemopoiesis)//GO:00001…
chr19	11242561	11243000	diffreps_peak_195287	6.16263	439	NM_000527	LDLR	4.23636	6.87661e-07	2.43515e-05	up	3949	FH|FHC|LDLCQ2	MIM:606945|HGNC:HGNC:6547|Ensembl:ENSG00000130164|HPRD:06091|Vega:OTTHUMG00000171935	low density lipoprotein receptor	hsa04144(Endocytosis)//hsa04913(Ovarian steroidogenesis)//	GO:0005886(plasma membrane)//GO:0005887(integral component of plasma membrane)//GO:0045177(apical part of cell)//GO:0043235(receptor complex)//GO:0009986(cell surface)//GO:0034362(low-density lipoprotein particle)//GO:0009897(external side of plasma membrane)//GO:0016020(membrane)//GO:1990666(PCSK9-LDLR complex)//GO:0005794(Golgi apparatus)//GO:0016021(integral component of membrane)//GO:0005770(…	GO:0002020(protease binding)//GO:0005041(low-density lipoprotein receptor activity)//GO:0030229(very-low-density lipoprotein particle receptor activity)//GO:0001618(virus receptor activity)//GO:0030169(low-density lipoprotein particle binding)//GO:0042802(identical protein binding)//GO:0032050(clathrin heavy chain binding)//GO:0004872(receptor activity)//GO:0005515(protein binding)//GO:0001948(gl…	GO:0006897(endocytosis)//GO:0010899(regulation of phosphatidylcholine catabolic process)//GO:0042157(lipoprotein metabolic process)//GO:0044281(small molecule metabolic process)//GO:0006898(receptor-mediated endocytosis)//GO:0006775(fat-soluble vitamin metabolic process)//GO:0015914(phospholipid transport)//GO:2000188(regulation of cholesterol homeostasis)//GO:0030301(cholesterol transport)//GO:0…
chr2	219513541	219513760	diffreps_peak_239896	6.69824	219	NM_001105537	ZNF142	4.21795	2.00339e-07	9.22279e-06	up	7701	pHZ-49	MIM:604083|HGNC:HGNC:12927|Ensembl:ENSG00000115568|HPRD:04967|Vega:OTTHUMG00000154736	zinc finger protein 142		GO:0005634(nucleus)//GO:0005575(cellular_component)	GO:0003676(nucleic acid binding)//GO:0046872(metal ion binding)//GO:0003674(molecular_function)//GO:0003677(DNA binding)	GO:0006351(transcription, DNA-templated)//GO:0006355(regulation of transcription, DNA-templated)//GO:0008150(biological_process)
chr2	240055940	240056120	diffreps_peak_243385	6.09925	180	NM_006037	HDAC4	4.19687	7.95694e-07	2.73133e-05	up	9759	AHO3|BDMR|HA6116|HD4|HDAC-4|HDAC-A|HDACA	MIM:605314|HGNC:HGNC:14063|Ensembl:ENSG00000068024|HPRD:05610|Vega:OTTHUMG00000133344	histone deacetylase 4	hsa05034(Alcoholism)//hsa05169(Epstein-Barr virus infection)//hsa05203(Viral carcinogenesis)//hsa05206(MicroRNAs in cancer)	GO:0030018(Z disc)//GO:0031672(A band)//GO:0000118(histone deacetylase complex)//GO:0017053(transcriptional repressor complex)//GO:0005829(cytosol)//GO:0042641(actomyosin)//GO:0031594(neuromuscular junction)//GO:0005654(nucleoplasm)//GO:0005634(nucleus)//GO:0005737(cytoplasm)	GO:0032041(NAD-dependent histone deacetylase activity (H3-K14 specific))//GO:0008270(zinc ion binding)//GO:0019901(protein kinase binding)//GO:0043565(sequence-specific DNA binding)//GO:0001047(core promoter binding)//GO:0003682(chromatin binding)//GO:0033613(activating transcription factor binding)//GO:0001025(RNA polymerase III transcription factor binding)//GO:0070491(repressing transcription …	GO:0000122(negative regulation of transcription from RNA polymerase II promoter)//GO:0045820(negative regulation of glycolytic process)//GO:0048742(regulation of skeletal muscle fiber development)//GO:0071374(cellular response to parathyroid hormone stimulus)//GO:0042113(B cell activation)//GO:0008285(negative regulation of cell proliferation)//GO:0016575(histone deacetylation)//GO:0045893(positi…
chr2	74906841	74907280	diffreps_peak_220698	7.22136	439	NM_004263	SEMA4F	4.19263	6.00675e-08	3.71996e-06	up	10505	M-SEMA|PRO2353|S4F|SEMAM|SEMAW|m-Sema-M	MIM:603706|HGNC:HGNC:10734|Ensembl:ENSG00000135622|HPRD:04748	ssemaphorin 4F	hsa04360(Axon guidance)	GO:0016021(integral component of membrane)//GO:0005887(integral component of plasma membrane)//GO:0016020(membrane)//GO:0005886(plasma membrane)//GO:0045211(postsynaptic membrane)//GO:0005783(endoplasmic reticulum)//GO:0005615(extracellular space)	GO:0038191(neuropilin binding)//GO:0045499(chemorepellent activity)//GO:0030215(semaphorin receptor binding)	GO:0007411(axon guidance)//GO:0071526(semaphorin-plexin signaling pathway)//GO:0007267(cell-cell signaling)//GO:0048843(negative regulation of axon extension involved in axon guidance)//GO:0050919(negative chemotaxis)//GO:0001755(neural crest cell migration)//GO:0007399(nervous system development)//GO:0031290(retinal ganglion cell axon guidance)//GO:0030335(positive regulation of cell migration)
chr22	38686696	38687300	diffreps_peak_264396	6.18733	604	NM_001894	CSNK1E	4.18837	6.4963e-07	2.32393e-05	up	1454	CKIepsilon|HCKIE	MIM:600863|HGNC:HGNC:2453|Ensembl:ENSG00000213923|HPRD:02919|Vega:OTTHUMG00000151135	casein kinase 1 epsilon	hsa04068(FoxO signaling pathway)//hsa04310(Wnt signaling pathway)//hsa04340(Hedgehog signaling pathway)//hsa04390(Hippo signaling pathway)//hsa04710(Circadian rhythm)	GO:0030529(intracellular ribonucleoprotein complex)//GO:0005634(nucleus)//GO:0005737(cytoplasm)//GO:0005829(cytosol)	GO:0005524(ATP binding)//GO:0004672(protein kinase activity)//GO:0004674(protein serine/threonine kinase activity)//GO:0005515(protein binding)//GO:0044822(poly(A) RNA binding)	GO:0018105(peptidyl-serine phosphorylation)//GO:2000052(positive regulation of non-canonical Wnt signaling pathway)//GO:0032922(circadian regulation of gene expression)//GO:0032436(positive regulation of proteasomal ubiquitin-dependent protein catabolic process)//GO:1903827(regulation of cellular protein localization)//GO:0000086(G2/M transition of mitotic cell cycle)//GO:0006468(protein phosphor…
chr9	34398181	34398420	diffreps_peak_413643	5.82838	239	NM_147202	FAM219A	4.17507	1.48462e-06	4.54038e-05	up	203259	C9orf25	HGNC:HGNC:19920|Ensembl:ENSG00000164970|HPRD:12950|Vega:OTTHUMG00000019822	family with sequence similarity 219 member A
chr9	130494641	130495020	diffreps_peak_427039	5.89524	379	NM_130459	TOR2A	4.16416	1.2728e-06	4.03387e-05	up	27433	TORP1	MIM:608052|HGNC:HGNC:11996|Ensembl:ENSG00000160404|HPRD:16271|Vega:OTTHUMG00000020706	torsin family 2 member A		GO:0005788(endoplasmic reticulum lumen)//GO:0005576(extracellular region)	GO:0005524(ATP binding)//GO:0005179(hormone activity)	GO:0051260(protein homooligomerization)//GO:0051085(chaperone mediated protein folding requiring cofactor)
chr11	65788281	65788425	diffreps_peak_70230	5.92025	144	NM_053054	CATSPER1	4.15621	1.20156e-06	3.84068e-05	up	117144	CATSPER|SPGF7	MIM:606389|HGNC:HGNC:17116|Ensembl:ENSG00000175294|HPRD:09396|Vega:OTTHUMG00000166668	cation channel sperm associated 1		GO:0005886(plasma membrane)//GO:0031514(motile cilium)//GO:0036128(CatSper complex)	GO:0005245(voltage-gated calcium channel activity)//GO:0005515(protein binding)//GO:0005227(calcium activated cation channel activity)	GO:0035036(sperm-egg recognition)//GO:0007338(single fertilization)//GO:0030317(sperm motility)//GO:0070588(calcium ion transmembrane transport)//GO:0032504(multicellular organism reproduction)//GO:0034765(regulation of ion transmembrane transport)//GO:0007283(spermatogenesis)//GO:0030154(cell differentiation)//GO:0060296(regulation of cilium beat frequency involved in ciliary motility)//GO:00072…
chr3	31700261	31700740	diffreps_peak_272313	5.76357	479	ENST00000429492	OSBPL10	4.15502	1.72359e-06	5.12755e-05	up	114884	ORP10|OSBP9	MIM:606738|HGNC:HGNC:16395|HPRD:09480	oxysterol binding protein like 10		GO:0005856(cytoskeleton)//GO:0005737(cytoplasm)	GO:0015485(cholesterol binding)//GO:0001786(phosphatidylserine binding)	GO:0006869(lipid transport)//GO:0006629(lipid metabolic process)
chr8	18386441	18386860	diffreps_peak_393063	6.20078	419	NM_015310	PSD3	4.15487	6.29822e-07	2.26804e-05	up	23362	EFA6D|EFA6R|HCA67	MIM:614440|HGNC:HGNC:19093|Ensembl:ENSG00000156011|HPRD:11462|Vega:OTTHUMG00000163711	pleckstrin and Sec7 domain containing 3	hsa04144(Endocytosis)	GO:0014069(postsynaptic density)//GO:0030054(cell junction)//GO:0045211(postsynaptic membrane)	GO:0005086(ARF guanyl-nucleotide exchange factor activity)//GO:0005543(phospholipid binding)	GO:0032012(regulation of ARF protein signal transduction)//GO:0043547(positive regulation of GTPase activity)
chr13	45008501	45009019	diffreps_peak_109206	7.03461	518	NM_006022	TSC22D1	4.14597	9.23407e-08	5.0796e-06	up	8848	Ptg-2|TGFB1I4|TSC22	MIM:607715|HGNC:HGNC:16826|Ensembl:ENSG00000102804|HPRD:07414|Vega:OTTHUMG00000016838	TSC22 domain family member 1		GO:0005634(nucleus)//GO:0005737(cytoplasm)	GO:0005515(protein binding)//GO:0003700(transcription factor activity, sequence-specific DNA binding)	GO:0043065(positive regulation of apoptotic process)//GO:0008284(positive regulation of cell proliferation)//GO:0006366(transcription from RNA polymerase II promoter)//GO:0006355(regulation of transcription, DNA-templated)//GO:0043066(negative regulation of apoptotic process)
chr7	101987401	101987661	diffreps_peak_382053	5.58947	260	NM_001146210	SPDYE6	4.13908	2.57355e-06	7.12125e-05	up	729597	-	HGNC:HGNC:35465|Ensembl:ENSG00000260097	speedy/RINGO cell cycle regulator family member E6	hsa04114(Oocyte meiosis)//hsa04914(Progesterone-mediated oocyte maturation)		GO:0019901(protein kinase binding)	GO:0045859(regulation of protein kinase activity)
chr5	148208061	148208197	diffreps_peak_333666	6.57485	136	NM_000024	ADRB2	4.13351	2.66162e-07	1.14969e-05	up	154	ADRB2R|ADRBR|B2AR|BAR|BETA2AR	MIM:109690|HGNC:HGNC:286|HPRD:00187	adrenoceptor beta 2	hsa04020(Calcium signaling pathway)//hsa04022(cGMP-PKG signaling pathway)//hsa04024(cAMP signaling pathway)//hsa04080(Neuroactive ligand-receptor interaction)//hsa04144(Endocytosis)//hsa04261(Adrenergic signaling in cardiomyocytes)//hsa04923(Regulation of lipolysis in adipocytes)//	GO:0005768(endosome)//GO:0005764(lysosome)//GO:0005634(nucleus)//GO:0043235(receptor complex)//GO:0030424(axon)//GO:0005886(plasma membrane)//GO:0032809(neuronal cell body membrane)//GO:0005887(integral component of plasma membrane)//GO:0042383(sarcolemma)//GO:0005769(early endosome)//GO:0043197(dendritic spine)//GO:0016324(apical plasma membrane)	GO:0035240(dopamine binding)//GO:0035255(ionotropic glutamate receptor binding)//GO:0032403(protein complex binding)//GO:0031713(B2 bradykinin receptor binding)//GO:0015459(potassium channel regulator activity)//GO:0001965(G-protein alpha-subunit binding)//GO:0042803(protein homodimerization activity)//GO:0051380(norepinephrine binding)//GO:0008179(adenylate cyclase binding)//GO:0051379(epinephri…	GO:0090331(negative regulation of platelet aggregation)//GO:0071867(response to monoamine)//GO:0071880(adenylate cyclase-activating adrenergic receptor signaling pathway)//GO:0060079(excitatory postsynaptic potential)//GO:0045986(negative regulation of smooth muscle contraction)//GO:0009409(response to cold)//GO:1904925(positive regulation of mitophagy in response to mitochondrial depolarization)…
chr13	25458100	25458221	diffreps_peak_106520	7.04367	121	NM_018451	CENPJ	4.12121	9.04338e-08	5.01981e-06	up	55835	BM032|CENP-J|CPAP|LAP|LIP1|MCPH6|SASS4|SCKL4|Sas-4	MIM:609279|HGNC:HGNC:17272|Ensembl:ENSG00000151849|HPRD:09876|Vega:OTTHUMG00000016595	centromere protein J		GO:0005813(centrosome)//GO:0008275(gamma-tubulin small complex)//GO:0005814(centriole)//GO:0005874(microtubule)//GO:0005829(cytosol)	GO:0019901(protein kinase binding)//GO:0015631(tubulin binding)//GO:0005515(protein binding)//GO:0019904(protein domain specific binding)	GO:0007099(centriole replication)//GO:0007020(microtubule nucleation)//GO:0046785(microtubule polymerization)//GO:0051301(cell division)//GO:0000278(mitotic cell cycle)//GO:0006996(organelle organization)//GO:0046599(regulation of centriole replication)//GO:0000086(G2/M transition of mitotic cell cycle)
chr1	1849028	1849600	diffreps_peak_1044	6.70943	572	NM_178545	TMEM52	4.10942	1.95241e-07	9.03811e-06	up	339456	-	HGNC:HGNC:27916|Ensembl:ENSG00000178821|HPRD:14166|Vega:OTTHUMG00000000944	transmembrane protein 52		GO:0016021(integral component of membrane)
chr3	46710484	46711140	diffreps_peak_274822	6.90425	656	NM_147129	ALS2CL	4.10731	1.24668e-07	6.39723e-06	up	259173	RN49018	MIM:612402|HGNC:HGNC:20605|Ensembl:ENSG00000178038|HPRD:10643|Vega:OTTHUMG00000128673	ALS2 C-terminal like		GO:0005737(cytoplasm)	GO:0005089(Rho guanyl-nucleotide exchange factor activity)//GO:0005096(GTPase activator activity)//GO:0042802(identical protein binding)	GO:0007032(endosome organization)//GO:0035023(regulation of Rho protein signal transduction)//GO:0043547(positive regulation of GTPase activity)
chr1	151258341	151258550	diffreps_peak_25033	5.8338	209	NM_001304763	ZNF687	4.08734	1.46623e-06	4.49286e-05	up	57592	-	MIM:610568|HGNC:HGNC:29277|Ensembl:ENSG00000143373|HPRD:13859|Vega:OTTHUMG00000012347	zinc finger protein 687		GO:0005634(nucleus)	GO:0046872(metal ion binding)//GO:0003677(DNA binding)	GO:0006351(transcription, DNA-templated)//GO:0006355(regulation of transcription, DNA-templated)
chr11	1016021	1016520	diffreps_peak_60232	5.71205	499	NM_005961	MUC6	4.08295	1.94065e-06	5.66056e-05	up	4588	MUC-6	MIM:158374|HGNC:HGNC:7517|Ensembl:ENSG00000184956|Vega:OTTHUMG00000165140	mucin 6, oligomeric mucus/gel-forming		GO:0005576(extracellular region)//GO:0005796(Golgi lumen)	GO:0005201(extracellular matrix structural constituent)	GO:0006493(protein O-linked glycosylation)//GO:0030277(maintenance of gastrointestinal epithelium)//GO:0016266(O-glycan processing)//GO:0043687(post-translational protein modification)//GO:0044267(cellular protein metabolic process)
chr1	155278538	155278740	diffreps_peak_25977	6.15692	202	NM_002004	FDPS	4.07461	6.96755e-07	2.46243e-05	up	2224	FPPS|FPS|POROK9	MIM:134629|HGNC:HGNC:3631|Ensembl:ENSG00000160752|HPRD:00606|Vega:OTTHUMG00000013909	farnesyl diphosphate synthase	hsa00900(Terpenoid backbone biosynthesis)//	GO:0005654(nucleoplasm)//GO:0016021(integral component of membrane)//GO:0005739(mitochondrion)//GO:0005737(cytoplasm)//GO:0005829(cytosol)	GO:0044822(poly(A) RNA binding)//GO:0004161(dimethylallyltranstransferase activity)//GO:0046872(metal ion binding)//GO:0004337(geranyltranstransferase activity)//GO:0016740(transferase activity)	GO:0044281(small molecule metabolic process)//GO:0033384(geranyl diphosphate biosynthetic process)//GO:0008299(isoprenoid biosynthetic process)//GO:0006695(cholesterol biosynthetic process)//GO:0016032(viral process)//GO:0045337(farnesyl diphosphate biosynthetic process)
chr6	26453041	26453420	diffreps_peak_342049	5.18104	379	NM_006994	BTN3A3	4.06489	6.59118e-06	0.000154545	up	10384	BTF3|BTN3.3	MIM:613595|HGNC:HGNC:1140|Ensembl:ENSG00000111801|HPRD:12548|Vega:OTTHUMG00000014451	butyrophilin subfamily 3 member A3		GO:0016021(integral component of membrane)//GO:0016020(membrane)//GO:0005794(Golgi apparatus)//GO:0005886(plasma membrane)//GO:0005730(nucleolus)//GO:0005737(cytoplasm)		GO:0002456(T cell mediated immunity)
chr9	19450961	19451880	diffreps_peak_411550	8.85977	919	NM_001010887	ACER2	4.06303	1.38111e-09	6.7074e-07	up	340485	ALKCDase2|ASAH3L	MIM:613492|HGNC:HGNC:23675|HPRD:16512	alkaline ceramidase 2	hsa00600(Sphingolipid metabolism)//	GO:0030173(integral component of Golgi membrane)//GO:0005794(Golgi apparatus)//GO:0000139(Golgi membrane)	GO:0071633(dihydroceramidase activity)//GO:0017040(ceramidase activity)	GO:0008284(positive regulation of cell proliferation)//GO:0044281(small molecule metabolic process)//GO:0090285(negative regulation of protein glycosylation in Golgi)//GO:0001953(negative regulation of cell-matrix adhesion)//GO:0010942(positive regulation of cell death)//GO:0046512(sphingosine biosynthetic process)//GO:0030148(sphingolipid biosynthetic process)//GO:0033629(negative regulation of …
chr15	39889721	39890580	diffreps_peak_133768	6.10091	859	NM_003246	THBS1	4.06245	7.92672e-07	2.72211e-05	up	7057	THBS|THBS-1|TSP|TSP-1|TSP1	MIM:188060|HGNC:HGNC:11785|HPRD:01765	thrombospondin 1	hsa04015(Rap1 signaling pathway)//hsa04115(p53 signaling pathway)//hsa04145(Phagosome)//hsa04151(PI3K-Akt signaling pathway)//hsa04350(TGF-beta signaling pathway)//hsa04510(Focal adhesion)//hsa04512(ECM-receptor interaction)//hsa05144(Malaria)//hsa05205(Proteoglycans in cancer)//hsa05206(MicroRNAs in cancer)//hsa05219(Bladder cancer)	GO:0016529(sarcoplasmic reticulum)//GO:0009897(external side of plasma membrane)//GO:0070062(extracellular exosome)//GO:0005576(extracellular region)//GO:0009986(cell surface)//GO:0031093(platelet alpha granule lumen)//GO:0005788(endoplasmic reticulum lumen)//GO:0005577(fibrinogen complex)//GO:0005783(endoplasmic reticulum)//GO:0031012(extracellular matrix)//GO:0031091(platelet alpha granule)//GO…	GO:0043236(laminin binding)//GO:0017134(fibroblast growth factor binding)//GO:0043394(proteoglycan binding)//GO:0008201(heparin binding)//GO:0001968(fibronectin binding)//GO:0030169(low-density lipoprotein particle binding)//GO:0042802(identical protein binding)//GO:0070051(fibrinogen binding)//GO:0001786(phosphatidylserine binding)//GO:0050431(transforming growth factor beta binding)//GO:0005178…	GO:0030168(platelet activation)//GO:0044267(cellular protein metabolic process)//GO:0010759(positive regulation of macrophage chemotaxis)//GO:0032026(response to magnesium ion)//GO:0043536(positive regulation of blood vessel endothelial cell migration)//GO:1902043(positive regulation of extrinsic apoptotic signaling pathway via death domain receptors)//GO:0040037(negative regulation of fibroblast…
chr1	168171201	168171351	diffreps_peak_28577	5.23478	150	NM_152902	TIPRL	4.04018	5.82393e-06	0.000139553	up	261726	TIP|TIP41	MIM:611807|HGNC:HGNC:30231|Ensembl:ENSG00000143155|HPRD:14608|Vega:OTTHUMG00000034646	TOR signaling pathway regulator		GO:0043231(intracellular membrane-bounded organelle)//GO:0005737(cytoplasm)	GO:0005515(protein binding)	GO:0000077(DNA damage checkpoint)//GO:0034048(negative regulation of protein phosphatase type 2A activity)
chr17	42225321	42225540	diffreps_peak_174294	6.89657	219	NM_024032	C17orf53	4.03513	1.26892e-07	6.48924e-06	up	78995	-	HGNC:HGNC:28460|Ensembl:ENSG00000125319|HPRD:08825|Vega:OTTHUMG00000181808	chromosome 17 open reading frame 53
chr6	3224841	3225460	diffreps_peak_338861	6.65226	619	NM_178012	TUBB2B	4.03161	2.22708e-07	9.96186e-06	up	347733	PMGYSA|bA506K6.1	MIM:612850|HGNC:HGNC:30829|Ensembl:ENSG00000137285|HPRD:14707|Vega:OTTHUMG00000014143	tubulin beta 2B class IIb	hsa04145(Phagosome)//hsa04540(Gap junction)//hsa05130(Pathogenic Escherichia coli infection)	GO:0005634(nucleus)//GO:0005874(microtubule)//GO:0005737(cytoplasm)	GO:0003924(GTPase activity)//GO:0005515(protein binding)//GO:0005525(GTP binding)//GO:0005200(structural constituent of cytoskeleton)	GO:0044267(cellular protein metabolic process)//GO:0001764(neuron migration)//GO:0007017(microtubule-based process)//GO:0006457(protein folding)//GO:0051084('de novo' posttranslational protein folding)
chr10	75000981	75001200	diffreps_peak_49984	6.38031	219	NM_173348	FAM149B1	4.02612	4.1657e-07	1.63445e-05	up	317662	KIAA0974	HGNC:HGNC:29162	family with sequence similarity 149 member B1
chr7	73536441	73536640	diffreps_peak_375330	6.6359	199	NM_002314	LIMK1	4.02027	2.31258e-07	1.02634e-05	up	3984	LIMK|LIMK-1	MIM:601329|HGNC:HGNC:6613|Ensembl:ENSG00000106683|HPRD:03210|Vega:OTTHUMG00000023448	LIM domain kinase 1	hsa04360(Axon guidance)//hsa04666(Fc gamma R-mediated phagocytosis)//hsa04810(Regulation of actin cytoskeleton)	GO:0044295(axonal growth cone)//GO:0043005(neuron projection)//GO:0016020(membrane)//GO:0048471(perinuclear region of cytoplasm)//GO:0005794(Golgi apparatus)//GO:0005829(cytosol)//GO:0005737(cytoplasm)//GO:0005654(nucleoplasm)//GO:0005925(focal adhesion)	GO:0008270(zinc ion binding)//GO:0004674(protein serine/threonine kinase activity)//GO:0004672(protein kinase activity)//GO:0046982(protein heterodimerization activity)//GO:0005524(ATP binding)//GO:0031072(heat shock protein binding)//GO:0005515(protein binding)	GO:0032233(positive regulation of actin filament bundle assembly)//GO:0007266(Rho protein signal transduction)//GO:0048013(ephrin receptor signaling pathway)//GO:0045087(innate immune response)//GO:0006468(protein phosphorylation)//GO:0007264(small GTPase mediated signal transduction)//GO:0051496(positive regulation of stress fiber assembly)//GO:0051444(negative regulation of ubiquitin-protein tr…
chr21	44845902	44846072	diffreps_peak_258166	6.1083	170	NM_173354	SIK1	4.00797	7.79287e-07	2.68981e-05	up	150094	EIEE30|MSK|SIK|SNF1LK	MIM:605705|HGNC:HGNC:11142|Ensembl:ENSG00000142178|HPRD:09301|Vega:OTTHUMG00000086874	salt inducible kinase 1	hsa04922(Glucagon signaling pathway)	GO:0005634(nucleus)//GO:0005737(cytoplasm)	GO:0004674(protein serine/threonine kinase activity)//GO:0005524(ATP binding)//GO:0000287(magnesium ion binding)//GO:0008140(cAMP response element binding protein binding)//GO:0019901(protein kinase binding)//GO:0005515(protein binding)//GO:0071889(14-3-3 protein binding)	GO:0010830(regulation of myotube differentiation)//GO:0043153(entrainment of circadian clock by photoperiod)//GO:2000210(positive regulation of anoikis)//GO:0055007(cardiac muscle cell differentiation)//GO:0032792(negative regulation of CREB transcription factor activity)//GO:0006468(protein phosphorylation)//GO:0007346(regulation of mitotic cell cycle)//GO:0048511(rhythmic process)//GO:0007049(c…
chr1	155990061	155990137	diffreps_peak_26392	6.22685	76	ENST00000526212	SSR2	3.98485	5.93124e-07	2.16008e-05	up	6746	HSD25|TLAP|TRAP-BETA|TRAPB	MIM:600867|HGNC:HGNC:11324|Ensembl:ENSG00000163479|HPRD:02923|Vega:OTTHUMG00000017456	signal sequence receptor, beta (translocon-associated protein beta)	hsa04141(Protein processing in endoplasmic reticulum)	GO:0005783(endoplasmic reticulum)//GO:0016021(integral component of membrane)//GO:0005789(endoplasmic reticulum membrane)		GO:0006412(translation)//GO:0006614(SRP-dependent cotranslational protein targeting to membrane)//GO:0006613(cotranslational protein targeting to membrane)//GO:0010467(gene expression)//GO:0044267(cellular protein metabolic process)
chr4	89186152	89186287	diffreps_peak_304861	6.06121	135	NM_152542	PPM1K	3.97854	8.68544e-07	2.93367e-05	up	152926	BDP|MSUDMV|PP2Ckappa|PP2Cm|PTMP|UG0882E07	MIM:611065|HGNC:HGNC:25415|Ensembl:ENSG00000163644|HPRD:15167|Vega:OTTHUMG00000130952	protein phosphatase, Mg2+/Mn2+ dependent 1K		GO:0005739(mitochondrion)//GO:0005759(mitochondrial matrix)	GO:0003824(catalytic activity)//GO:0004722(protein serine/threonine phosphatase activity)//GO:0046872(metal ion binding)//GO:0005515(protein binding)//GO:0043169(cation binding)	GO:0008152(metabolic process)//GO:0044281(small molecule metabolic process)//GO:0034641(cellular nitrogen compound metabolic process)//GO:0006470(protein dephosphorylation)//GO:0009083(branched-chain amino acid catabolic process)
chr16	89623941	89624176	diffreps_peak_162946	6.51597	235	NM_003119	SPG7	3.97748	3.04813e-07	1.28078e-05	up	6687	CAR|CMAR|PGN|SPG5C	MIM:602783|HGNC:HGNC:11237|Ensembl:ENSG00000197912|HPRD:04149|Vega:OTTHUMG00000138046	spastic paraplegia 7 (pure and complicated autosomal recessive)		GO:0016021(integral component of membrane)//GO:0005739(mitochondrion)//GO:0030424(axon)//GO:0031966(mitochondrial membrane)	GO:0008233(peptidase activity)//GO:0008270(zinc ion binding)//GO:0004222(metalloendopeptidase activity)//GO:0051082(unfolded protein binding)//GO:0005524(ATP binding)//GO:0004176(ATP-dependent peptidase activity)//GO:0005515(protein binding)	GO:0006508(proteolysis)//GO:0007005(mitochondrion organization)//GO:0008089(anterograde axonal transport)//GO:0007155(cell adhesion)//GO:0007399(nervous system development)
chr2	233243381	233243588	diffreps_peak_242180	5.70504	207	NM_001632	ALPP	3.97219	1.97222e-06	5.72937e-05	up	250	ALP|PALP|PLAP|PLAP-1	MIM:171800|HGNC:HGNC:439|Ensembl:ENSG00000163283|Vega:OTTHUMG00000133255	alkaline phosphatase, placental	hsa00790(Folate biosynthesis)//	GO:0005886(plasma membrane)//GO:0031225(anchored component of membrane)//GO:0016021(integral component of membrane)//GO:0009986(cell surface)	GO:0005515(protein binding)//GO:0004035(alkaline phosphatase activity)//GO:0008270(zinc ion binding)//GO:0000287(magnesium ion binding)	GO:0016311(dephosphorylation)
chr15	56258670	56258744	diffreps_peak_137461	6.42168	74	NM_006154	NEDD4	3.96767	3.78719e-07	1.52041e-05	up	4734	NEDD4-1|RPF1	MIM:602278|HGNC:HGNC:7727|Ensembl:ENSG00000069869|HPRD:03786|Vega:OTTHUMG00000132015	neural precursor cell expressed, developmentally down-regulated 4, E3 ubiquitin protein ligase	hsa04120(Ubiquitin mediated proteolysis)//hsa04144(Endocytosis)//hsa05169(Epstein-Barr virus infection)	GO:0005886(plasma membrane)//GO:0048471(perinuclear region of cytoplasm)//GO:0005938(cell cortex)//GO:0005902(microvillus)//GO:0005794(Golgi apparatus)//GO:0005829(cytosol)//GO:0070062(extracellular exosome)//GO:0045121(membrane raft)//GO:0016327(apicolateral plasma membrane)//GO:0000785(chromatin)//GO:0005737(cytoplasm)//GO:0000151(ubiquitin ligase complex)	GO:0031698(beta-2 adrenergic receptor binding)//GO:0019904(protein domain specific binding)//GO:0070063(RNA polymerase binding)//GO:0043130(ubiquitin binding)//GO:0004842(ubiquitin-protein transferase activity)//GO:0050815(phosphoserine binding)//GO:0061630(ubiquitin protein ligase activity)//GO:0016874(ligase activity)//GO:0050816(phosphothreonine binding)//GO:0070064(proline-rich region binding…	GO:0050807(regulation of synapse organization)//GO:0070534(protein K63-linked ubiquitination)//GO:0030948(negative regulation of vascular endothelial growth factor receptor signaling pathway)//GO:0034765(regulation of ion transmembrane transport)//GO:0043162(ubiquitin-dependent protein catabolic process via the multivesicular body sorting pathway)//GO:0042110(T cell activation)//GO:0046824(positi…
chr12	15081941	15082059	diffreps_peak_85400	6.29959	118	NM_001300784	ERP27	3.96413	5.01665e-07	1.89734e-05	up	121506	C12orf46|PDIA8	MIM:610642|HGNC:HGNC:26495|HPRD:08723	endoplasmic reticulum protein 27		GO:0005788(endoplasmic reticulum lumen)	GO:0005515(protein binding)//GO:0003756(protein disulfide isomerase activity)	GO:0006457(protein folding)//GO:0034976(response to endoplasmic reticulum stress)
chr5	148206361	148207940	diffreps_peak_333665	6.71894	1579	NM_000024	ADRB2	3.95986	1.91012e-07	8.88874e-06	up	154	ADRB2R|ADRBR|B2AR|BAR|BETA2AR	MIM:109690|HGNC:HGNC:286|HPRD:00187	adrenoceptor beta 2	hsa04020(Calcium signaling pathway)//hsa04022(cGMP-PKG signaling pathway)//hsa04024(cAMP signaling pathway)//hsa04080(Neuroactive ligand-receptor interaction)//hsa04144(Endocytosis)//hsa04261(Adrenergic signaling in cardiomyocytes)//hsa04923(Regulation of lipolysis in adipocytes)//	GO:0005768(endosome)//GO:0005764(lysosome)//GO:0005634(nucleus)//GO:0043235(receptor complex)//GO:0030424(axon)//GO:0005886(plasma membrane)//GO:0032809(neuronal cell body membrane)//GO:0005887(integral component of plasma membrane)//GO:0042383(sarcolemma)//GO:0005769(early endosome)//GO:0043197(dendritic spine)//GO:0016324(apical plasma membrane)	GO:0035240(dopamine binding)//GO:0035255(ionotropic glutamate receptor binding)//GO:0032403(protein complex binding)//GO:0031713(B2 bradykinin receptor binding)//GO:0015459(potassium channel regulator activity)//GO:0001965(G-protein alpha-subunit binding)//GO:0042803(protein homodimerization activity)//GO:0051380(norepinephrine binding)//GO:0008179(adenylate cyclase binding)//GO:0051379(epinephri…	GO:0090331(negative regulation of platelet aggregation)//GO:0071867(response to monoamine)//GO:0071880(adenylate cyclase-activating adrenergic receptor signaling pathway)//GO:0060079(excitatory postsynaptic potential)//GO:0045986(negative regulation of smooth muscle contraction)//GO:0009409(response to cold)//GO:1904925(positive regulation of mitophagy in response to mitochondrial depolarization)…
chr15	32931021	32931360	diffreps_peak_132467	6.03804	339	NM_014783	ARHGAP11A	3.95915	9.1613e-07	3.06666e-05	up	9824	GAP (1-12)	MIM:610589|HGNC:HGNC:15783|Ensembl:ENSG00000198826|HPRD:10656|Vega:OTTHUMG00000129289	Rho GTPase activating protein 11A		GO:0005829(cytosol)	GO:0005096(GTPase activator activity)	GO:0043547(positive regulation of GTPase activity)//GO:0051056(regulation of small GTPase mediated signal transduction)//GO:0007264(small GTPase mediated signal transduction)//GO:0007165(signal transduction)
chr10	79793517	79793660	diffreps_peak_50921	6.79858	143	NM_001026	RPS24	3.94421	1.59008e-07	7.70714e-06	up	6229	DBA3|S24	MIM:602412|HGNC:HGNC:10411|Ensembl:ENSG00000138326|HPRD:03877|Vega:OTTHUMG00000018549	ribosomal protein S24	hsa03010(Ribosome)	GO:0016020(membrane)//GO:0015935(small ribosomal subunit)//GO:0005829(cytosol)//GO:0022627(cytosolic small ribosomal subunit)//GO:0005634(nucleus)//GO:0005840(ribosome)//GO:0005737(cytoplasm)	GO:0044822(poly(A) RNA binding)//GO:0000166(nucleotide binding)//GO:0031369(translation initiation factor binding)//GO:0003735(structural constituent of ribosome)	GO:0006415(translational termination)//GO:0001887(selenium compound metabolic process)//GO:0044267(cellular protein metabolic process)//GO:0000184(nuclear-transcribed mRNA catabolic process, nonsense-mediated decay)//GO:0044281(small molecule metabolic process)//GO:0006614(SRP-dependent cotranslational protein targeting to membrane)//GO:0019083(viral transcription)//GO:0042274(ribosomal small sub…
chr2	39944321	39944760	diffreps_peak_214757	5.55423	439	NM_152390	TMEM178A	3.91326	2.79108e-06	7.61155e-05	up	130733	TMEM178	HGNC:HGNC:28517|Ensembl:ENSG00000152154|HPRD:14577|Vega:OTTHUMG00000128591	transmembrane protein 178A		GO:0016021(integral component of membrane)//GO:0005789(endoplasmic reticulum membrane)//GO:0005829(cytosol)		GO:0051480(regulation of cytosolic calcium ion concentration)//GO:0045671(negative regulation of osteoclast differentiation)
chr2	113067461	113067738	diffreps_peak_226477	8.57416	277	NM_198581	ZC3H6	3.91124	2.66588e-09	6.7074e-07	up	376940	ZC3HDC6	HGNC:HGNC:24762|Ensembl:ENSG00000188177|HPRD:15698|Vega:OTTHUMG00000153286	zinc finger CCCH-type containing 6		GO:0005575(cellular_component)	GO:0003674(molecular_function)//GO:0046872(metal ion binding)	GO:0008150(biological_process)
chr9	35095061	35095280	diffreps_peak_413757	6.52744	219	NM_032634	PIGO	3.90329	2.96865e-07	1.25463e-05	up	84720	HPMRS2	MIM:614730|HGNC:HGNC:23215|Ensembl:ENSG00000165282|HPRD:15134|Vega:OTTHUMG00000019854	phosphatidylinositol glycan anchor biosynthesis class O	hsa00563(Glycosylphosphatidylinositol(GPI)-anchor biosynthesis)//	GO:0016020(membrane)//GO:0016021(integral component of membrane)//GO:0005789(endoplasmic reticulum membrane)	GO:0051377(mannose-ethanolamine phosphotransferase activity)//GO:0003674(molecular_function)	GO:0043687(post-translational protein modification)//GO:0044267(cellular protein metabolic process)//GO:0006506(GPI anchor biosynthetic process)//GO:0006501(C-terminal protein lipidation)//GO:0016254(preassembly of GPI anchor in ER membrane)
chr1	204096621	204096871	diffreps_peak_33733	6.49555	250	NM_005686	SOX13	3.90079	3.19484e-07	1.3308e-05	up	9580	ICA12|Sox-13	MIM:604748|HGNC:HGNC:11192|Ensembl:ENSG00000143842|Vega:OTTHUMG00000036050	SRY-box 13		GO:0005654(nucleoplasm)//GO:0005634(nucleus)	GO:0043565(sequence-specific DNA binding)//GO:0005515(protein binding)//GO:0000977(RNA polymerase II regulatory region sequence-specific DNA binding)//GO:0003700(transcription factor activity, sequence-specific DNA binding)	GO:0009653(anatomical structure morphogenesis)//GO:0006351(transcription, DNA-templated)//GO:0006355(regulation of transcription, DNA-templated)//GO:0045586(regulation of gamma-delta T cell differentiation)
chr22	38155781	38155963	diffreps_peak_264161	6.18867	182	NM_138632	TRIOBP	3.88976	6.47636e-07	2.31832e-05	up	11078	DFNB28|HRIHFB2122|TAP68|TARA|dJ37E16.4	MIM:609761|HGNC:HGNC:17009|Ensembl:ENSG00000100106|HPRD:11028|Vega:OTTHUMG00000150657	TRIO and F-actin binding protein		GO:0005815(microtubule organizing center)//GO:0015629(actin cytoskeleton)//GO:0030496(midbody)//GO:0005737(cytoplasm)//GO:0005634(nucleus)//GO:0005925(focal adhesion)	GO:0017049(GTP-Rho binding)//GO:0051015(actin filament binding)//GO:0045159(myosin II binding)//GO:0031625(ubiquitin protein ligase binding)	GO:0007067(mitotic nuclear division)//GO:0051016(barbed-end actin filament capping)//GO:0032956(regulation of actin cytoskeleton organization)//GO:0051301(cell division)//GO:1900026(positive regulation of substrate adhesion-dependent cell spreading)//GO:0030047(actin modification)
chr19	49471581	49471820	diffreps_peak_205401	6.25364	239	NM_002103	GYS1	3.88419	5.57649e-07	2.05699e-05	up	2997	GSY|GYS	MIM:138570|HGNC:HGNC:4706|Ensembl:ENSG00000104812|HPRD:00721|Vega:OTTHUMG00000150723	glycogen synthase 1	hsa00500(Starch and sucrose metabolism)//hsa04151(PI3K-Akt signaling pathway)//hsa04152(AMPK signaling pathway)//hsa04910(Insulin signaling pathway)//hsa04922(Glucagon signaling pathway)//	GO:0016020(membrane)//GO:0016234(inclusion body)//GO:0005829(cytosol)	GO:0005536(glucose binding)//GO:0019901(protein kinase binding)//GO:0061547(glycogen synthase activity, transferring glucose-1-phosphate)//GO:0004373(glycogen (starch) synthase activity)//GO:0005515(protein binding)	GO:0044281(small molecule metabolic process)//GO:0005975(carbohydrate metabolic process)//GO:0005978(glycogen biosynthetic process)//GO:0007507(heart development)//GO:0006006(glucose metabolic process)
chr14	89061301	89061455	diffreps_peak_127776	5.35603	154	NM_207662	ZC3H14	3.87883	4.40523e-06	0.000110371	up	79882	MSUT-2|NY-REN-37|SUT2|UKp68	MIM:613279|HGNC:HGNC:20509|Ensembl:ENSG00000100722|HPRD:13348|Vega:OTTHUMG00000170803	zinc finger CCCH-type containing 14		GO:0005654(nucleoplasm)//GO:0005634(nucleus)//GO:0016607(nuclear speck)//GO:0005737(cytoplasm)//GO:0005730(nucleolus)	GO:0044822(poly(A) RNA binding)//GO:0008143(poly(A) binding)//GO:0046872(metal ion binding)//GO:0005515(protein binding)	GO:1900364(negative regulation of mRNA polyadenylation)//GO:0043488(regulation of mRNA stability)
chr1	68948021	68948580	diffreps_peak_13886	6.93385	559	NM_001114120	DEPDC1	3.87766	1.16454e-07	6.07681e-06	up	55635	DEP.8|DEPDC1-V2|DEPDC1A|SDP35	MIM:612002|HGNC:HGNC:22949|Ensembl:ENSG00000024526|HPRD:10879|Vega:OTTHUMG00000009212	DEP domain containing 1		GO:0005654(nucleoplasm)//GO:0005634(nucleus)//GO:0017053(transcriptional repressor complex)	GO:0005096(GTPase activator activity)//GO:0005515(protein binding)	GO:0045892(negative regulation of transcription, DNA-templated)//GO:0035556(intracellular signal transduction)//GO:0043547(positive regulation of GTPase activity)//GO:0006351(transcription, DNA-templated)//GO:0007165(signal transduction)
[truncated: 2,663 more rows]

## Sheet: downregulated m6A peaks
Table S6. RNA transcripts with modified m6A peaks induced by methionine, related to Figure 5.
bed format information of differentially methylated RNA sites					differentially methylated RNA			comparison information				Annotations
chrom	txStart	txEnd	PeakID	score	Peak_length	transcript_id	GeneName	Foldchange	P_value	FDR	Regulation	GeneID	Synonyms	dbXrefs	description	Pathway	GO_CC	GO_MF	GO_BP
chr12	66530715	66531140	diffreps_peak_94438	7.04035	425	NM_016056	TMBIM4	649.794	9.11268e-08	5.03625e-06	down	51643	CGI-119|GAAP|LFG4|S1R|ZPRO	HGNC:HGNC:24257	transmembrane BAX inhibitor motif containing 4		GO:0016021(integral component of membrane)//GO:0000139(Golgi membrane)//GO:0005795(Golgi stack)	GO:0005515(protein binding)	GO:0050848(regulation of calcium-mediated signaling)//GO:0006915(apoptotic process)//GO:0043066(negative regulation of apoptotic process)
[truncated: 3,028 more rows]
